# Supplementary material for: Genome-Wide Association Study of Septoria tritici Blotch Resistance in Ethiopian Durum Wheat Landraces
Source: Front Plant Sci. 2017 Sep 14;8:1586. doi: 10.3389/fpls.2017.01586 (PMC5603693; doi:10.3389/fpls.2017.01586)
Supplement: Supplementary file 1 [file Table1.XLSX]

## Sheet: Foglio1
Supplementary Table 1. Durum wheat samples used in this study and corresponding phenotypic data used. For each genotype, the accession name (Sample), the grouping (Type), the sampling region (Region) and district (District) in Ethiopia are given. When the year of release of modern variaties is available, this is also given (Year of release). When GPS coordinates for landraces sampling are availab…
Sample	Type	Region	District	Year of release	Latitude	Longitude	Hosting institution	SPC_2012	SDSH_2012	SDSM_2012	SPC_2013	SDSH_2013	SDSM_2013	SPC	SDSH	SDSM	Days to heading	Days to maturity	Plant height	Tillering	Spikelets per spike	Spike lenght	Seeds per spike	Biomass	Grain yield	1000 grain weight
DP-202012	landrace	Oromia	Arsi	-	7°42 '	39°44 '	EIB	0.595	22.5655	22.9849	0.62	11.7579	18.1424	0.595	22.5655	22.9849	80.231	140.105	84.7197	2.11771	18.5047	5.11557	34.85	5.014	1405.82	32.695
DP-202458	landrace	Oromia	West Shoa	-	8°58 '	38°3 '	EIB	0.565	18.9195	20.1083	0.54	8.17687	17.3781	0.565	18.9195	20.1083	83.6095	139.04	95.5078	3.57101	19.7552	7.35956	30.8	6.07453	1509.8	34.4975
DP-203889	landrace	Oromia	East Shoa	-	8°49 '	39°0 '	EIB	0.595	24.689	26.8757	0.74	18.1424	32.8177	0.595	24.689	26.8757	80.9826	141.283	91.0051	2.5697	19.543	5.89463	34.05	5.49248	1581.33	35.59
DP-204353	landrace	Oromia	West Shoa	-	7°46 '	39°47 '	EIB	0.725	13.0766	22.9849	0.66	6.60904	18.1424	0.725	13.0766	22.9849	84.766	140.959	81.6779	2.67017	16.6252	6.34587	24.9	7.35074	2010.94	35.0025
DP-204470B	landrace	Oromia	Arsi	-	7°53 '	39°44 '	EIB	0.585	6.12087	22.5655	0.68	5.19738	28.2159	0.585	6.12087	22.5655	91.9159	144.332	92.5315	3.0873	20.7541	7.24348	26.75	7.23618	2066.65	33.93
DP-204488	landrace	Oromia	North Shoa	-	9°27 '	39°15 '	EIB	0.505	14.1045	15.5251	0.59	6.12087	19.709	0.505	14.1045	15.5251	80.0431	137.128	92.8999	2.60683	18.7518	5.11715	30.65	7.97792	2121.42	35.59
DP-204493A	landrace	Oromia	North Shoa	-	9°27 '	39°15 '	EIB	0.67	34.7092	33.7602	0.71	35.6642	40.518	0.67	34.7092	33.7602	77.8894	134.338	88.5984	3.52723	19.1695	8.39519	33.25	7.40397	2324.08	34.6375
DP-204530	landrace	Oromia	North Shoa	-	9°36 '	38°49 '	EIB	0.6	3.38363	9.30608	0.66	2.23318	10.5004	0.6	3.38363	9.30608	94.6736	154.01	72.8476	2.02138	19.0114	7.34337	27	4.49875	1149.59	38.0625
DP-204562A	landrace	Oromia	North Shoa	-	8°56 '	38°59 '	EIB	0.59	19.3127	26.8757	0.64	9.89521	28.2159	0.59	19.3127	26.8757	83.2641	144.939	78.6101	3.51798	18.9017	6.88409	25.15	4.66962	1211.05	31.375
DP-206518A	landrace	Amhara	North Gonder	-	-	-	EIB	0.6	13.0766	16.2562	0.65	10.5004	20.5106	0.6	13.0766	16.2562	88.3708	142.151	92.4361	3.6582	19.9035	8.37529	31.1	6.54607	1762.02	35.2325
DP-206548	landrace	Amhara	North Gonder	-	-	-	EIB	0.63	21.324	24.2591	0.67	15.8889	24.689	0.63	21.324	24.2591	76.011	129.326	102.021	2.86726	19.9342	8.55959	28	7.18013	2360.94	31.8725
DP-206551	landrace	Tigray	Southern	-	-	-	EIB	0.585	7.90495	16.2562	0.64	4.76242	13.0766	0.585	7.90495	16.2562	83.4868	143.231	94.4072	2.91308	19.404	7.22768	40	7.61389	2142.05	40.805
DP-206551A	landrace	Tigray	Southern	-	-	-	EIB	0.59	14.1045	23.8317	0.67	4.76242	19.709	0.59	14.1045	23.8317	84.1464	142.287	97.2174	3.69642	21.466	7.58704	37.4	6.8395	2137.68	37.73
DP-206551B	landrace	Tigray	Southern	-	-	-	EIB	0.56	8.73322	19.3127	0.58	8.17687	25.5564	0.56	8.73322	19.3127	85.4132	142.709	91.3151	2.07902	19.0542	6.39852	30.05	7.47857	2166.72	35.645
DP-206554	landrace	Tigray	Southern	-	-	-	EIB	0.625	21.324	33.7602	0.66	11.7579	24.689	0.625	21.324	33.7602	81.4447	141.418	93.0172	3.21787	17.5709	7.00363	26.9	6.29525	1783.17	37.715
DP-206556	landrace	Tigray	Eastern	-	-	-	EIB	0.56	11.7579	15.5251	0.56	2.86227	10.5004	0.56	11.7579	15.5251	93.1133	153.558	100.443	3.03414	21.7224	6.78787	32.55	6.37136	1211.29	38.005
DP-206567	landrace	Amhara	South Gonder	-	-	-	EIB	0.605	15.1647	17.0008	0.69	6.60904	15.8889	0.605	15.1647	17.0008	89.4979	148.427	84.7363	3.00696	19.8595	7.69094	28.15	4.66136	1299.18	34.0175
DP-206576	landrace	Amhara	South Gonder	-	-	-	EIB	0.675	16.6269	20.1083	0.74	13.0766	19.709	0.675	16.6269	20.1083	87.6184	143.12	72.315	2.97551	18.2506	7.04431	32.75	4.56052	1382.85	35.24
DP-206666	landrace	Amhara	North Gonder	-	-	-	EIB	0.59	15.1647	21.735	0.69	9.89521	21.324	0.59	15.1647	21.735	87.2546	140.147	95.2477	2.59703	19.9974	7.28051	34.4	7.0386	1946.39	41.2625
DP-206690	landrace	Amhara	South Gonder	-	-	-	EIB	0.53	15.5251	12.4097	0.6	8.73322	13.7582	0.53	15.5251	12.4097	81.3779	141.879	94.0756	2.15935	16.4996	5.5489	33.85	5.92167	1779.52	35.165
DP-206700	landrace	Amhara	South Gonder	-	-	-	EIB	0.63	12.7413	25.1214	0.65	9.30608	23.8317	0.63	12.7413	25.1214	85.814	145.28	97.2961	2.29463	19.4623	6.49885	22.45	4.73016	1629.3	43.225
DP-207058	landrace	Oromia	Bale	-	7°9 '	39°51 '	EIB	0.505	7.37377	19.3127	0.55	8.17687	21.324	0.505	7.37377	19.3127	92.2901	149.389	112.559	2.67816	21.2801	8.44743	33.4	8.58753	2224.77	44.93
DP-208131A	landrace	Amhara	East Gojam	-	-	-	EIB	0.485	17.0008	20.5106	0.5	14.4543	23.8317	0.485	17.0008	20.5106	85.3467	145.79	113.218	2.6682	19.2586	7.43089	31.8	7.79038	2352.18	40.745
DP-208136	landrace	Amhara	East Gojam	-	-	-	EIB	0.57	11.7579	19.709	0.61	9.30608	18.1424	0.57	11.7579	19.709	86.5568	147.26	97.9059	2.04761	20.3879	6.93569	31.75	6.4997	1769.58	39.705
DP-208146	landrace	Amhara	East Gojam	-	-	-	EIB	0.67	25.9938	33.7602	0.8	15.8889	38.5624	0.67	25.9938	33.7602	81.7975	134.382	83.343	3.02316	15.4455	7.68748	27.35	6.72373	1781.72	35.365
DP-208150	landrace	Amhara	East Gojam	-	-	-	EIB	0.565	21.324	27.3202	0.58	18.9195	31.8821	0.565	21.324	27.3202	79.0681	145.798	107.983	3.05194	14.2625	7.01006	30.4	8.48607	2187.33	36.495
DP-208155	landrace	Amhara	East Gojam	-	-	-	EIB	0.58	12.7413	12.0819	0.68	5.19738	11.7579	0.58	12.7413	12.0819	83.1707	134.961	87.2747	3.32434	20.6092	8.66961	32.55	6.27777	2155.91	32.21
DP-208161	landrace	Amhara	East Gojam	-	-	-	EIB	0.495	10.5004	12.4097	0.46	9.89521	20.5106	0.495	10.5004	12.4097	94.6917	159.188	108.785	1.97823	21.5688	7.08462	30.75	8.97234	1987.76	44.3175
DP-208162	landrace	Amhara	East Gojam	-	-	-	EIB	0.645	16.6269	27.3202	0.63	8.17687	21.324	0.645	16.6269	27.3202	74.8174	137.674	106.09	3.02367	19.476	7.35739	32	8.04724	2398.53	40.28
DP-208168	landrace	Amhara	East Gojam	-	-	-	EIB	0.59	35.6642	43.9749	0.68	26.4336	37.5912	0.59	35.6642	43.9749	78.0168	137.235	100.128	2.66811	17.3302	6.35939	35	5.69193	1920.89	36.1675
DP-208175	landrace	Amhara	East Gojam	-	-	-	EIB	0.635	21.324	20.9158	0.7	13.7582	22.9849	0.635	21.324	20.9158	80.7318	133.366	83.0836	2.90196	17.3515	7.18475	31.85	4.7298	1547.11	35.81
DP-208184	landrace	Amhara	East Gojam	-	-	-	EIB	0.555	17.7587	20.9158	0.66	13.7582	23.8317	0.555	17.7587	20.9158	84.2197	142.567	98.2431	2.96337	19.2301	6.7912	23.8	6.96513	2204.92	41.3675
DP-208188	landrace	Amhara	East Gojam	-	-	-	EIB	0.5	9.59862	16.6269	0.49	8.17687	20.5106	0.5	9.59862	16.6269	96.5291	159.032	108.675	2.83018	18.2224	7.04998	35.25	8.37769	2371.45	43.8775
DP-208189	landrace	Amhara	East Gojam	-	-	-	EIB	0.665	7.63724	21.735	0.73	3.20516	17.3781	0.665	7.63724	21.735	80.0872	145.893	96.3664	2.99455	18.82	8.6541	39.9	6.56892	2217.53	31.135
DP-208190	landrace	Amhara	East Gojam	-	-	-	EIB	0.685	16.2562	25.1214	0.69	7.11457	19.709	0.685	16.2562	25.1214	86.5572	143.151	86.216	3.0107	18.6373	7.37706	28.1	5.49127	1572.32	28.99
DP-208192	landrace	Amhara	East Gojam	-	-	-	EIB	0.65	10.1958	22.5655	0.67	4.76242	16.6269	0.65	10.1958	22.5655	90.0833	145.838	97.8409	3.45236	20.6994	8.37309	26.4	9.4727	2486.24	32.7875
DP-208194	landrace	Amhara	East Gojam	-	-	-	EIB	0.565	9.0176	13.7582	0.66	6.12087	15.8889	0.565	9.0176	13.7582	81.0072	145.083	101.898	2.88916	17.4251	6.42521	25.05	6.155	2100.15	43.005
DP-208196	landrace	Amhara	East Gojam	-	-	-	EIB	0.61	17.0008	15.8889	0.57	10.5004	19.709	0.61	17.0008	15.8889	83.6632	143.73	89.7854	2.7937	19.1016	6.29661	27.45	6.1091	1676.55	39.13
DP-208200	landrace	Amhara	East Gojam	-	-	-	EIB	0.45	12.4097	11.4377	0.48	1.4331	9.89521	0.45	12.4097	11.4377	88.6607	149.409	91.1315	3.06613	20.4407	8.19857	32.95	6.61477	1650.34	35.3925
DP-208203A	landrace	Amhara	East Gojam	-	-	-	EIB	0.58	18.9195	23.407	0.62	14.4543	21.324	0.58	18.9195	23.407	85.1662	144.746	96.2177	2.89154	17.5359	6.36814	32.65	7.98399	2563.36	36.8225
DP-208215A	landrace	Amhara	West Gojam	-	-	-	EIB	0.73	22.9849	36.144	0.78	15.8889	41.5016	0.73	22.9849	36.144	79.1185	138.373	96.7709	2.57487	18.7382	5.89214	27.95	5.56799	1261.73	32.71
DP-208227	landrace	Amhara	East Gojam	-	-	-	EIB	0.43	7.37377	11.1214	0.52	4.34555	17.3781	0.43	7.37377	11.1214	90.6444	155.77	107.852	2.52924	22.3963	7.20156	37.45	8.47539	2183.38	43.48
DP-208229	landrace	Amhara	East Gojam	-	-	-	EIB	0.655	17.3781	43.9749	0.65	8.73322	15.8889	0.655	17.3781	43.9749	76.0118	143.646	88.5218	2.90198	17.8135	6.89542	22.75	6.61263	1512.23	32.1725
DP-208234A	landrace	Amhara	East Gojam	-	-	-	EIB	0.58	11.1214	17.7587	0.72	8.73322	21.324	0.58	11.1214	17.7587	85.3836	142.404	99.3199	2.30244	19.0532	6.73852	32.6	9.47402	2118.99	40.4
DP-208242	landrace	Amhara	East Gojam	-	-	-	EIB	0.545	11.1214	14.4543	0.59	5.65025	22.1489	0.545	11.1214	14.4543	84.0996	150.44	99.6126	2.75663	18.0622	6.04468	29.35	6.44218	1956.75	41.49
DP-208243	landrace	Amhara	East Gojam	-	-	-	EIB	0.69	10.8089	17.0008	0.74	11.1214	19.709	0.69	10.8089	17.0008	87.6431	141.16	90.3008	2.78947	20.4553	7.94177	30.35	5.14295	1349.53	36.07
DP-208244	landrace	Amhara	East Gojam	-	-	-	EIB	0.545	23.8317	27.7669	0.6	13.7582	22.9849	0.545	23.8317	27.7669	80.3784	138.04	97.4567	3.04613	16.5848	6.83937	29	7.48084	2350.32	33.175
DP-208250	landrace	Oromia	North Shoa	-	-	-	EIB	0.65	23.8317	30.033	0.69	17.3781	30.9538	0.65	23.8317	30.033	79.6165	144.491	101.506	3.35273	15.3793	6.10204	29.4	5.76276	1585.23	32.6075
DP-208252	landrace	Oromia	North Shoa	-	-	-	EIB	0.54	8.17687	13.7582	0.68	6.60904	22.9849	0.54	8.17687	13.7582	91.6104	147.659	94.0351	3.5998	19.126	7.26437	29.9	7.60737	2073.37	36.255
DP-208253	landrace	Oromia	North Shoa	-	-	-	EIB	0.675	8.73322	19.709	0.64	5.65025	22.1489	0.675	8.73322	19.709	79.0269	138.548	108.129	3.18106	18.6021	6.90294	34.5	7.79491	2744.53	44.1075
DP-208258	landrace	Oromia	North Shoa	-	-	-	EIB	0.62	13.7582	12.0819	0.68	7.11457	13.7582	0.62	13.7582	12.0819	85.4002	145.679	81.9594	3.23009	17.916	5.95136	22.7	5.98719	1839.02	34.925
DP-208262	landrace	Oromia	North Shoa	-	-	-	EIB	0.51	10.8089	19.3127	0.63	8.73322	22.9849	0.51	10.8089	19.3127	84.9887	143.811	102.655	2.5999	19.1079	7.46906	29.85	7.20909	2113.53	35.125
DP-208264	landrace	Oromia	North Shoa	-	-	-	EIB	0.64	14.4543	27.7669	0.72	7.11457	15.1647	0.64	14.4543	27.7669	78.6651	141.046	98.5853	2.48541	18.042	7.11769	37.1	7.4625	2032.37	45.275
DP-208273	landrace	Oromia	North Shoa	-	-	-	EIB	0.485	5.88336	10.5004	0.58	2.86227	14.4543	0.485	5.88336	10.5004	88.6898	149.414	98.8316	2.52717	19.5925	7.03439	31.35	9.18597	2193.51	38.105
DP-208276A	landrace	Oromia	North Shoa	-	-	-	EIB	0.5	11.1214	12.4097	0.58	5.19738	15.1647	0.5	11.1214	12.4097	86.8987	147.458	93.8453	2.25706	18.8441	6.15209	31.45	7.50751	1949.6	41.455
DP-208277	landrace	Oromia	North Shoa	-	-	-	EIB	0.61	25.5564	30.9538	0.62	21.324	31.8821	0.61	25.5564	30.9538	83.5526	150.072	105.263	2.11979	16.2399	6.88517	28.45	7.59258	2173.1	34.345
DP-208279	landrace	Oromia	North Shoa	-	-	-	EIB	0.61	13.0766	16.6269	0.71	11.7579	28.2159	0.61	13.0766	16.6269	87.075	145.305	96.3357	2.52348	20.4435	6.92521	30.55	7.72809	2632.3	42.4275
DP-208281	landrace	Oromia	North Shoa	-	-	-	EIB	0.61	9.59862	21.324	0.66	10.5004	24.689	0.61	9.59862	21.324	83.4839	141.312	99.3338	2.30493	19.8584	6.94597	33.2	6.04728	1960.87	44.4975
DP-208283	landrace	Oromia	North Shoa	-	-	-	EIB	0.685	17.3781	30.9538	0.69	7.63724	14.4543	0.685	17.3781	30.9538	77.8221	132.017	87.5199	2.60631	15.4161	6.40695	27.9	4.75032	1615.18	37.865
DP-208285	landrace	Oromia	North Shoa	-	-	-	EIB	0.51	9.89521	15.1647	0.63	9.30608	20.5106	0.51	9.89521	15.1647	88.943	149.848	95.6049	2.76771	19.4445	6.38853	25.1	7.52114	1937.07	35.6325
DP-208286	landrace	Oromia	North Shoa	-	-	-	EIB	0.485	10.8089	15.5251	0.53	9.89521	19.709	0.485	10.8089	15.5251	88.2803	151.409	93.1304	2.53208	19.5382	5.28759	33.2	6.27792	1622.35	39.8875
DP-208288	landrace	Oromia	North Shoa	-	-	-	EIB	0.66	19.3127	31.8821	0.72	9.89521	21.324	0.66	19.3127	31.8821	78.9253	140.96	102.63	2.81241	19.2938	6.95686	30.55	5.82578	1821.78	38.1475
DP-208290	landrace	Oromia	North Shoa	-	-	-	EIB	0.605	11.4377	21.735	0.58	8.17687	13.7582	0.605	11.4377	21.735	75.0543	146.22	98.7217	2.03138	16.8602	5.24067	36.65	8.11177	2331.07	43.485
DP-208293	landrace	Oromia	North Shoa	-	-	-	EIB	0.665	15.8889	20.9158	0.74	9.89521	24.689	0.665	15.8889	20.9158	74.6509	133.431	84.1242	2.55821	16.9302	7.38595	25.7	5.30391	1479.62	34.025
DP-208294	landrace	Oromia	North Shoa	-	-	-	EIB	0.54	7.11457	11.4377	0.64	1.94723	12.4097	0.54	7.11457	11.4377	86.1072	148.335	88.9443	2.47054	20.6253	7.71778	31.95	7.01912	1869.84	36.46
DP-208304	landrace	Oromia	North Shoa	-	-	-	EIB	0.525	6.36277	16.2562	0.65	5.19738	21.324	0.525	6.36277	16.2562	86.8543	147.975	93.6802	3.33029	21.33	7.55529	41.2	6.3154	2012.11	44.4875
DP-208312	landrace	Oromia	North Shoa	-	-	-	EIB	0.605	8.45297	14.4543	0.7	6.60904	17.3781	0.605	8.45297	14.4543	90.2886	152.902	87.1909	2.72655	18.4006	6.48382	25.4	5.70713	1730.86	40.0275
DP-208315	landrace	Oromia	North Shoa	-	-	-	EIB	0.59	12.4097	18.1424	0.63	10.5004	22.9849	0.59	12.4097	18.1424	84.8153	148.018	97.9633	2.71247	18.0449	6.64649	32.7	6.3474	2272.65	42.4525
DP-208316	landrace	Oromia	North Shoa	-	-	-	EIB	0.635	11.7579	21.735	0.65	3.94695	18.9195	0.635	11.7579	21.735	86.7034	146.702	85.0052	3.26206	18.6481	6.73745	25.9	5.95291	1856.02	37.02
DP-208317	landrace	Oromia	North Shoa	-	-	-	EIB	0.64	18.9195	35.186	0.66	11.7579	30.9538	0.64	18.9195	35.186	80.784	145.849	104.94	1.96718	17.5606	6.52918	30.7	9.38467	2929.58	39.64
DP-208320	landrace	Oromia	North Shoa	-	-	-	EIB	0.615	9.0176	15.1647	0.61	5.19738	18.1424	0.615	9.0176	15.1647	84.4587	142.281	88.9667	2.24989	16.8458	6.25839	29.2	6.20126	1941.86	41.8375
DP-208321	landrace	Oromia	North Shoa	-	-	-	EIB	0.65	25.5564	35.186	0.74	28.2159	38.5624	0.65	25.5564	35.186	75.9748	139.841	92.2194	2.75489	17.9539	7.41458	25.65	6.25782	2040.22	39.465
DP-208322	landrace	Oromia	North Shoa	-	-	-	EIB	0.695	22.1489	34.7092	0.79	16.6269	35.6642	0.695	22.1489	34.7092	80.2585	139.478	98.1387	2.33953	18.9676	7.17287	32.6	8.96457	2049.05	45.385
DP-208327	landrace	Oromia	North Shoa	-	-	-	EIB	0.58	21.324	19.709	0.64	13.7582	22.9849	0.58	21.324	19.709	80.9891	138.202	100.718	2.48518	20.2023	8.45199	33.55	6.9586	1991.73	34.1375
DP-208328	landrace	Oromia	North Shoa	-	-	-	EIB	0.57	12.7413	18.5294	0.7	9.30608	22.9849	0.57	12.7413	18.5294	88.3404	147.587	100.801	3.36818	18.9718	7.19478	29.7	7.04133	2191.41	40.74
DP-208332A	landrace	Oromia	North Shoa	-	-	-	EIB	0.63	16.6269	22.5655	0.62	7.11457	15.1647	0.63	16.6269	22.5655	75.4847	142.087	75.9516	2.07306	17.8533	5.67145	37.75	4.72694	1741.01	31.9325
DP-208334	landrace	Oromia	North Shoa	-	-	-	EIB	0.61	15.5251	20.5106	0.68	13.0766	26.4336	0.61	15.5251	20.5106	76.6443	132.843	98.3788	3.14494	17.9403	7.57155	27	8.15084	2367.42	35.53
DP-208336	landrace	Oromia	North Shoa	-	-	-	EIB	0.59	11.4377	22.1489	0.65	2.86227	22.9849	0.59	11.4377	22.1489	82.5858	139.945	94.6301	3.22771	18.6579	7.49065	30.05	6.27671	1845.51	33.84
DP-208336bl	landrace	Oromia	North Shoa	-	-	-	EIB	0.56	17.7587	22.1489	0.56	15.1647	25.5564	0.56	17.7587	22.1489	78.3732	136.76	112.172	2.61542	19.3173	7.96116	35.55	7.48636	2184.77	46.9625
DP-208365	landrace	Oromia	North Shoa	-	-	-	EIB	0.615	22.1489	41.0094	0.65	22.1489	39.5381	0.615	22.1489	41.0094	74.8611	129.358	91.9058	2.66666	18.4223	6.95586	29.4	6.47291	2127.07	38.785
DP-208373A	landrace	Oromia	North Shoa	-	-	-	EIB	0.585	15.5251	17.7587	0.67	9.89521	17.3781	0.585	15.5251	17.7587	84.9578	143.845	92.416	2.34443	18.0541	6.23199	25.9	5.38859	1460.76	39.33
DP-208383B	landrace	Oromia	North Shoa	-	-	-	EIB	0.58	18.5294	32.349	0.62	22.9849	41.5016	0.58	18.5294	32.349	84.0225	134.543	85.436	3.11473	19.4129	7.23262	27.55	6.3616	1573.47	33.48
DP-208474	landrace	Oromia	East Shoa	-	-	-	EIB	0.675	16.6269	31.8821	0.73	6.12087	25.5564	0.675	16.6269	31.8821	81.5129	144.093	104.705	2.45165	20.3984	7.15341	39.2	7.97624	2054.4	46.3425
DP-208481	landrace	Amhara	North Shoa	-	-	-	EIB	0.51	28.2159	28.667	0.57	39.5381	48.4604	0.51	28.2159	28.667	87.7868	156.442	94.1023	3.55945	15.9896	6.71934	26	7.45312	2030.5	37.5725
DP-208482	landrace	Amhara	North Shoa	-	-	-	EIB	0.54	11.7579	20.9158	0.61	10.5004	28.2159	0.54	11.7579	20.9158	86.7488	145.738	91.6403	2.89618	19.6014	7.03071	36.05	7.21429	2400.23	42.955
DP-208486	landrace	Oromia	North Shoa	-	-	-	EIB	0.515	3.75455	12.0819	0.62	3.20516	15.8889	0.515	3.75455	12.0819	86.7776	147.496	84.3498	3.09792	16.4984	5.84444	30.5	5.72295	1698.83	39.5875
DP-208746A	landrace	Oromia	West Shoa	-	-	-	EIB	0.65	14.8077	29.1203	0.72	9.30608	20.5106	0.65	14.8077	29.1203	80.6678	145.676	92.6816	3.13924	17.2718	5.91417	28.25	5.76941	1730.18	40.5425
DP-208780	landrace	Oromia	East Shoa	-	-	-	EIB	0.53	15.8889	18.1424	0.56	11.1214	16.6269	0.53	15.8889	18.1424	87.9587	144.387	89.2527	2.61288	18.9749	5.6081	26.45	3.43403	2505.12	35.4225
DP-208873	landrace	Southern Ethiopia	-	-	7°20 '	37°42 '	EIB	0.68	17.7587	33.2881	0.72	7.11457	15.8889	0.68	17.7587	33.2881	73.6533	142.369	72.9512	2.19434	16.2302	5.51625	46.65	4.11393	1642.8	32.0775
DP-208931	landrace	Southern Ethiopia	-	-	-	-	EIB	0.6	12.0819	15.1647	0.58	6.12087	12.4097	0.6	12.0819	15.1647	84.7811	139.822	90.9658	2.47884	18.5935	7.48257	25.45	6.96384	1734.06	38.1025
DP-210798B	landrace	Oromia	West Shoa	-	-	-	EIB	0.55	16.2562	13.4156	0.6	8.17687	13.0766	0.55	16.2562	13.4156	78.5966	140.391	91.8897	2.50958	17.21	6.87091	29.9	6.7837	2162.16	37.325
DP-210801	landrace	Oromia	West Shoa	-	-	-	EIB	0.62	8.45297	18.5294	0.66	4.34555	15.8889	0.62	8.45297	18.5294	82.4335	140.551	99.3768	3.03801	20.0101	7.20684	32.6	7.35882	2410.54	39.0175
DP-210805A	landrace	Oromia	East Shoa	-	-	-	EIB	0.58	8.45297	15.1647	0.59	4.34555	13.0766	0.58	8.45297	15.1647	87.5994	145.17	85.7139	2.82204	19.7549	7.92737	24.75	4.40979	1160.72	38.15
DP-210806A	landrace	Oromia	East Shoa	-	-	-	EIB	0.585	13.0766	15.1647	0.64	5.19738	13.0766	0.585	13.0766	15.1647	82.0586	148.295	91.3118	2.73339	17.2988	6.35527	37.35	6.75733	1606.55	41.6975
DP-210806B	landrace	Oromia	East Shoa	-	-	-	EIB	0.64	9.89521	15.8889	0.69	3.94695	15.1647	0.64	9.89521	15.8889	86.1082	141.688	77.2057	2.76525	18.6001	7.14806	23.45	6.42382	1868.26	32.5925
DP-210812A	landrace	Amhara	East Gojam	-	-	-	EIB	0.65	13.4156	19.709	0.74	3.20516	13.7582	0.65	13.4156	19.709	81.2502	139.47	96.1246	2.57297	16.3173	7.27961	32.8	8.59335	2709.32	42.59
DP-210813	landrace	Amhara	East Gojam	-	-	-	EIB	0.63	12.4097	18.5294	0.67	5.65025	16.6269	0.63	12.4097	18.5294	79.0353	142.259	100.209	2.15666	19.1913	6.5331	35.25	6.74596	2015.82	41.03
DP-210815	landrace	Amhara	East Gojam	-	-	-	EIB	0.715	21.324	43.4788	0.73	17.3781	31.8821	0.715	21.324	43.4788	75.6701	133.829	91.8379	2.75414	18.2803	6.63198	27.35	5.95628	1825.24	38.22
DP-210816A	landrace	Oromia	East Shoa	-	8°37 '	39°2 '	EIB	0.68	19.3127	27.7669	0.77	4.34555	20.5106	0.68	19.3127	27.7669	82.3451	145.49	88.6088	2.51178	18.0327	7.14944	32.15	6.32152	1890.44	31.55
DP-210816B	landrace	Amhara	East Gojam	-	-	-	EIB	0.515	17.7587	17.0008	0.61	10.5004	21.324	0.515	17.7587	17.0008	93.3197	149.023	89.5947	3.97459	19.1149	5.55899	27.4	7.14632	1655.61	36.0475
DP-210817B	landrace	Amhara	East Gojam	-	-	-	EIB	0.575	11.7579	19.3127	0.63	11.7579	20.5106	0.575	11.7579	19.3127	84.2697	141.243	103.101	2.75441	20.5945	7.43702	40.25	7.95715	2516.23	42.875
DP-210820A	landrace	Amhara	East Gojam	-	-	-	EIB	0.695	14.1045	31.8821	0.73	9.89521	25.5564	0.695	14.1045	31.8821	76.9314	137.675	90.3279	2.91988	16.0202	6.93378	25.95	8.10808	2461.88	36.3175
DP-210821	landrace	Amhara	East Gojam	-	-	-	EIB	0.6	24.2591	20.1083	0.69	13.0766	28.2159	0.6	24.2591	20.1083	91.961	148.447	86.4511	2.58359	20.4203	7.89893	23.05	6.24937	1577.06	37.6375
DP-210825	landrace	Amhara	East Gojam	-	-	-	EIB	0.64	17.3781	18.1424	0.79	5.19738	18.9195	0.64	17.3781	18.1424	82.5739	138.924	86.47	2.79732	18.4986	5.42217	32.1	6.71096	1982.97	34.205
DP-210896	landrace	Amhara	East Gojam	-	-	-	EIB	0.52	11.4377	13.7582	0.55	7.11457	18.9195	0.52	11.4377	13.7582	88.923	148.107	96.9616	2.89248	20.6474	6.57858	37.15	7.18961	1982.69	41.0775
DP-212415	landrace	Oromia	Arsi	-	5°19 '	37°23 '	EIB	0.55	9.59862	21.324	0.59	2.86227	15.8889	0.55	9.59862	21.324	81.4841	139.497	98.0809	2.48708	17.6695	6.89885	28.5	5.50146	1535.74	35.7375
DP-212561	landrace	Amhara	North Shoa	-	10°25 '	39°16 '	EIB	0.58	7.63724	14.4543	0.63	3.20516	15.1647	0.58	7.63724	14.4543	90.1752	147.351	90.6307	3.22141	21.1762	7.76329	28.55	7.46207	2161.95	35.145
DP-212564	landrace	Amhara	North Shoa	-	10°25 '	39°13 '	EIB	0.58	22.1489	24.2591	0.73	16.6269	28.2159	0.58	22.1489	24.2591	78.6059	135.405	91.142	3.18347	18.0367	7.24404	30.1	8.36156	2924.21	38.955
DP-213310	landrace	Tigray	Southern	-	-	-	EIB	0.555	8.45297	13.7582	0.59	4.76242	11.7579	0.555	8.45297	13.7582	80.5861	143.745	105.013	2.77382	19.2314	5.84136	36.7	7.52954	2407.95	38.08
DP-214303	landrace	Oromia	West Shoa	-	9°6 '	38°25 '	EIB	0.585	14.8077	20.1083	0.56	6.60904	18.1424	0.585	14.8077	20.1083	89.7648	139.76	96.5038	2.86008	17.494	8.0324	32.3	7.3145	1909.8	33.3375
DP-214357	landrace	Amhara	North Shoa	-	-	-	EIB	0.655	13.4156	16.6269	0.71	13.0766	25.5564	0.655	13.4156	16.6269	81.1921	138.788	97.0709	3.76403	17.7627	6.55715	30.05	9.42709	3039.87	39.1175
DP-214366	landrace	Amhara	North Shoa	-	9°49 '	39°42 '	EIB	0.6	12.4097	22.1489	0.68	8.73322	24.689	0.6	12.4097	22.1489	83.1585	143.791	99.2053	2.58006	19.7361	6.95996	33.35	6.93717	2207.04	41.13
DP-214571	landrace	Amhara	East Gojam	-	10°13 '	38°2 '	EIB	0.56	11.1214	15.1647	0.64	7.63724	21.324	0.56	11.1214	15.1647	85.9474	144.352	92.3979	2.18404	19.4838	6.45886	29.9	7.26694	2147.22	40.6375
DP-214585	landrace	Oromia	Bale	-	7°9 '	39°51 '	EIB	0.545	15.8889	19.3127	0.69	20.5106	31.8821	0.545	15.8889	19.3127	85.0684	140.247	93.0774	3.72718	17.4939	6.104	33.6	7.13995	2103.23	41.3025
DP-214874	landrace	Amhara	Wollo	-	-	-	EIB	0.645	25.5564	24.2591	0.73	11.1214	20.5106	0.645	25.5564	24.2591	75.828	141.03	83.8498	3.97921	18.0492	7.20024	24.3	5.79238	2080.93	38.295
DP-214877	landrace	Amhara	Wollo	-	-	-	EIB	0.61	12.4097	19.709	0.6	7.63724	16.6269	0.61	12.4097	19.709	90.9456	148.54	81.5191	2.77255	18.5418	8.04649	28.6	5.34836	1495.76	33.72
DP-214881	landrace	Amhara	Wollo	-	-	-	EIB	0.58	14.4543	22.9849	0.61	7.11457	22.1489	0.58	14.4543	22.9849	85.4721	147.962	96.7731	3.40105	17.9957	7.1681	28.95	8.01341	2254.39	33.165
DP-215111	landrace	Amhara	Wollo	-	-	-	EIB	0.705	14.4543	23.8317	0.8	6.60904	21.324	0.705	14.4543	23.8317	76.454	131.824	97.7787	2.35006	18.4865	7.6879	30.8	7.28889	2278.41	34.2625
DP-215268Bl	landrace	Amhara	Wollo	-	10°57 '	39°33 '	EIB	0.675	22.9849	31.417	0.7	16.6269	23.8317	0.675	22.9849	31.417	75.7494	131.694	95.5875	3.60604	17.1488	7.2549	29.2	6.86114	2057.54	37.2225
DP-215276	landrace	Amhara	North Shoa	-	9°57 '	39°44 '	EIB	0.685	19.709	22.9849	0.73	16.6269	24.689	0.685	19.709	22.9849	82.1173	142.352	96.0433	2.81631	18.9907	7.18209	30.55	6.43749	2012.9	39.9675
DP-215411	landrace	Oromia	Bale	-	-	-	EIB	0.695	15.8889	39.5381	0.67	7.63724	28.2159	0.695	15.8889	39.5381	79.0873	134.574	93.9682	2.34773	18.2703	6.63801	24.25	6.89133	1728.81	34.105
DP-216628A	landrace	Tigray	Central	-	-	-	EIB	0.64	15.8889	23.407	0.68	6.12087	22.9849	0.64	15.8889	23.407	79.4619	140.536	90.3729	2.79974	18.1851	6.56487	33.55	6.63953	2013.98	39.1775
DP-222190	landrace	Oromia	East Shoa	-	8°51 '	38°49 '	EIB	0.61	22.5655	30.033	0.6	7.63724	22.9849	0.61	22.5655	30.033	77.1096	140.256	85.4866	2.45499	18.2323	7.16639	32.4	5.30629	1610.03	34.67
DP-222197A	landrace	Oromia	West Shoa	-	9°1 '	38°8 '	EIB	0.445	7.90495	15.5251	0.47	1.94723	15.1647	0.445	7.90495	15.5251	89.1736	146.989	86.6772	2.40671	17.214	4.89529	24.45	4.80572	1431.99	31.2325
DP-222297	landrace	Amhara	North Gonder	-	13°10 '	37°52 '	EIB	0.595	27.7669	32.349	0.71	23.8317	37.5912	0.595	27.7669	32.349	81.3818	145.8	116.321	3.32667	16.5005	7.55403	28.45	8.99767	2869.59	35.1025
DP-222326	landrace	Oromia	Bale	-	7°42 '	40°41 '	EIB	0.65	24.2591	42.4887	0.62	22.1489	33.7602	0.65	24.2591	42.4887	78.5823	145.449	96.1072	2.56245	15.1379	6.74887	23.55	6.55109	1764.68	35.4
DP-222332	landrace	Oromia	Bale	-	7°34 '	40°42 '	EIB	0.635	19.709	32.349	0.63	11.1214	20.5106	0.635	19.709	32.349	78.049	134.095	100.976	4.09911	19.6791	8.09528	34.8	5.95288	1823.57	35.435
DP-222346	landrace	Amhara	West Gojam	-	10°59 '	36°55 '	EIB	0.65	32.8177	38.0762	0.7	25.5564	34.7092	0.65	32.8177	38.0762	77.0426	131.817	97.7898	2.35483	16.839	7.13144	34.7	6.74051	1724.93	33.44
DP-222352	landrace	Amhara	West Gojam	-	-	-	EIB	0.66	15.1647	29.1203	0.74	3.94695	20.5106	0.66	15.1647	29.1203	76.742	140.267	90.6153	2.83859	18.5783	6.33018	25.65	5.79587	1356.95	32.4625
DP-222360	landrace	Amhara	East Gojam	-	10°39 '	38°10 '	EIB	0.615	7.63724	12.0819	0.76	3.94695	14.4543	0.615	7.63724	12.0819	86.5728	144.966	92.4907	2.27317	18.8124	6.34845	28	6.80336	2178.96	40.26
DP-222366	landrace	Amhara	East Gojam	-	10°25 '	38°17 '	EIB	0.56	15.1647	21.324	0.56	12.4097	25.5564	0.56	15.1647	21.324	80.1354	144.29	102.704	2.74579	19.5486	6.86172	33.15	7.32775	2473.09	44.98
DP-222387	landrace	Oromia	Arsi	-	7°40 '	39°56 '	EIB	0.625	21.735	25.5564	0.67	13.0766	22.1489	0.625	21.735	25.5564	82.5865	142.387	80.8004	2.44028	17.3858	6.8994	22.5	4.39572	940.77	29.2325
DP-222408	landrace	Oromia	Arsi	-	7°54 '	39°47 '	EIB	0.53	7.37377	24.2591	0.58	3.56677	17.3781	0.53	7.37377	24.2591	77.8784	135.269	109.336	2.83146	20.3501	7.49129	33	7.10031	1814.1	37.8625
DP-222413	landrace	Oromia	Arsi	-	7°44 '	39°53 '	EIB	0.585	20.5106	18.9195	0.66	16.6269	26.4336	0.585	20.5106	18.9195	83.8882	140.468	78.8939	2.91526	17.9915	7.80873	25.65	5.55665	1417.61	30.2575
DP-222419	landrace	Oromia	Arsi	-	7°42 '	39°44 '	EIB	0.625	12.7413	21.735	0.7	2.23318	16.6269	0.625	12.7413	21.735	79.9087	135.611	89.0481	3.21356	19.1306	8.00591	26.5	5.44259	1522.19	33.0575
DP-222426	landrace	Oromia	Arsi	-	7°32 '	39°59 '	EIB	0.515	15.8889	22.5655	0.57	12.4097	28.2159	0.515	15.8889	22.5655	83.3121	142.764	106.412	2.76024	19.112	6.65504	30.25	8.49655	2239.07	43.1975
DP-222432	landrace	Oromia	Arsi	-	7°31 '	40°3 '	EIB	0.555	11.4377	13.0766	0.62	4.34555	12.4097	0.555	11.4377	13.0766	83.6155	144.072	86.1745	2.47038	18.4558	6.90435	24.45	5.67272	1556.32	34.595
DP-222433	landrace	Oromia	Arsi	-	7°30 '	40°5 '	EIB	0.585	23.8317	30.4924	0.63	21.324	36.6251	0.585	23.8317	30.4924	81.8196	144.486	90.3269	3.0695	18.964	7.47165	28.45	5.42884	1297.17	36.5375
DP-222434	landrace	Oromia	Arsi	-	7°30 '	40°5 '	EIB	0.585	21.735	16.2562	0.73	8.17687	22.9849	0.585	21.735	16.2562	84.9468	142.297	100.324	3.01334	19.0144	5.37617	24.45	5.90296	1481.79	42.645
DP-222435	landrace	Oromia	Arsi	-	7°30 '	40°5 '	EIB	0.52	17.3781	23.407	0.63	11.1214	27.3202	0.52	17.3781	23.407	79.7982	135.081	93.9638	3.09002	21.1873	6.17898	31.45	5.52677	1475.92	28.775
DP-222440	landrace	Oromia	North Shoa	-	-	-	EIB	0.62	15.5251	23.8317	0.64	3.20516	14.4543	0.62	15.5251	23.8317	77.6272	127.527	86.1788	2.67915	18.5764	7.64235	23.3	5.63514	1417.97	32.58
DP-222441A	landrace	Oromia	North Shoa	-	-	-	EIB	0.605	20.5106	25.1214	0.62	6.12087	17.3781	0.605	20.5106	25.1214	74.8633	136.368	93.5291	3.15237	17.2115	7.33376	29.1	6.04303	1669.01	34.135
DP-222457	landrace	Oromia	West Shoa	-	-	-	EIB	0.6	11.1214	19.3127	0.64	10.5004	22.1489	0.6	11.1214	19.3127	83.3653	145.916	94.1953	2.36639	17.4045	8.07167	33.4	7.48692	2403.27	32.855
DP-222462	landrace	Oromia	West Shoa	-	9°22 '	38°3 '	EIB	0.56	15.1647	41.0094	0.53	8.17687	23.8317	0.56	15.1647	41.0094	77.6823	146.433	105.142	2.24653	17.3849	6.91138	32.5	7.2048	1807.06	38.6225
DP-222464	landrace	Oromia	West Shoa	-	9°22 '	38°3 '	EIB	0.485	12.4097	22.5655	0.55	11.7579	17.3781	0.485	12.4097	22.5655	80.1086	144.055	106.605	3.43956	18.9731	6.11355	34.95	5.83539	2380.49	42.2575
DP-222499B	landrace	Amhara	East Gojam	-	-	-	EIB	0.65	9.89521	20.1083	0.66	7.63724	15.1647	0.65	9.89521	20.1083	85.1126	144.953	89.7734	2.9158	15.8919	6.15304	25.85	6.53936	1967.27	40.9025
DP-222500	landrace	Amhara	East Gojam	-	-	-	EIB	0.655	19.3127	22.9849	0.74	17.3781	21.324	0.655	19.3127	22.9849	77.0262	132.482	96.0517	2.93314	17.5201	6.32621	25.55	7.34421	1695.29	31.545
DP-222530	landrace	Amhara	North Gonder	-	12°33 '	37°24 '	EIB	0.67	16.2562	22.5655	0.62	10.5004	21.324	0.67	16.2562	22.5655	89.6216	157.869	100.062	2.91641	16.6294	6.65777	24.95	6.29847	2037.21	39.5375
DP-222537A	landrace	Amhara	North Gonder	-	-	-	EIB	0.675	30.033	26.4336	0.77	15.1647	27.3202	0.675	30.033	26.4336	88.0177	145.988	86.6453	3.00662	19.1563	7.40456	28.9	5.10742	1346.72	33.8675
DP-222541	landrace	Amhara	South Gonder	-	-	-	EIB	0.625	22.1489	22.1489	0.67	9.30608	20.5106	0.625	22.1489	22.1489	74.4169	126.694	93.8384	3.3084	17.5072	7.35963	25.75	7.66202	2209.47	33.5825
DP-222542	landrace	Amhara	South Gonder	-	-	-	EIB	0.62	13.4156	25.5564	0.66	5.65025	17.3781	0.62	13.4156	25.5564	83.2325	138.814	95.4543	2.46882	17.8478	6.82625	25.2	5.59534	1576.91	41.9975
DP-222554	landrace	Oromia	Arsi	-	7°38 '	39°30 '	EIB	0.585	20.5106	26.8757	0.63	20.5106	26.4336	0.585	20.5106	26.8757	79.2738	142.974	93.4432	2.81023	17.8052	6.32582	34.4	5.57052	1918.73	40.825
DP-222578	landrace	Oromia	Harrarge	-	9°28 '	41°48 '	EIB	0.53	10.1958	10.5004	0.6	3.56677	10.5004	0.53	10.1958	10.5004	85.1882	138.633	92.0775	2.57068	18.346	7.02126	28.7	5.53326	1574.28	43.5025
DP-222641	landrace	Amhara	South Gonder	-	11°38 '	38°32 '	EIB	0.59	19.3127	21.735	0.71	11.7579	24.689	0.59	19.3127	21.735	82.1614	139.991	106.794	2.8174	18.1878	7.20239	34.65	6.8745	2123.74	42.0375
DP-222655	landrace	Amhara	South Gonder	-	-	-	EIB	0.57	18.5294	25.1214	0.58	7.11457	20.5106	0.57	18.5294	25.1214	82.8545	138.705	92.898	2.9667	18.4555	6.8213	21.5	6.02471	1875.79	37.98
DP-222660	landrace	Amhara	South Gonder	-	-	-	EIB	0.565	15.1647	23.8317	0.59	12.4097	23.8317	0.565	15.1647	23.8317	81.6817	143.896	100.517	3.03425	16.4257	7.01864	29.1	7.09568	1943.83	36.13
DP-222682	landrace	Amhara	Wollo	-	-	-	EIB	0.645	18.1424	30.9538	0.63	5.65025	22.9849	0.645	18.1424	30.9538	81.1531	138.206	85.8332	2.41843	15.8093	6.19797	24.8	5.97052	1443.97	35.225
DP-222707A	landrace	Amhara	Wollo	-	11°15 '	39°34 '	EIB	0.585	24.2591	18.5294	0.61	18.9195	29.1203	0.585	24.2591	18.5294	85.0292	140.341	95.8674	3.24706	19.7903	8.09162	27.2	7.7894	1981.41	34.435
DP-222730	landrace	Amhara	North Shoa	-	9°50 '	39°46 '	EIB	0.57	7.11457	12.4097	0.59	2.23318	9.30608	0.57	7.11457	12.4097	84.3228	140.502	94.6705	3.1435	19.2831	8.22433	30.65	6.51075	1729.26	40.0275
DP-222752	landrace	Amhara	East Gojam	-	10°32 '	38°10 '	EIB	0.585	11.1214	19.709	0.65	7.11457	18.1424	0.585	11.1214	19.709	88.1378	150.082	97.4277	3.00012	20.0221	7.7521	31.9	6.86173	2306.95	42.1175
DP-222780	landrace	Southern Ethiopia	-	-	7°20 '	37°42 '	EIB	0.645	15.8889	21.324	0.75	6.60904	17.3781	0.645	15.8889	21.324	85.7677	144.217	84.725	2.89194	18.3089	6.75648	29.5	6.60188	2112.9	35.8575
DP-222786	landrace	Oromia	North Shoa	-	-	-	EIB	0.5	14.1045	18.1424	0.63	13.0766	28.2159	0.5	14.1045	18.1424	82.4944	143.374	102.974	3.58406	20.4012	7.25017	35.05	9.48263	3229.75	43.5025
DP-222787B	landrace	Oromia	North Shoa	-	-	-	EIB	0.64	22.5655	39.5381	0.64	10.5004	22.9849	0.64	22.5655	39.5381	80.921	142.895	90.4658	2.6922	14.2104	6.68702	23.25	5.90593	1490.72	38.5025
DP-222805	landrace	Oromia	Bale	-	-	-	EIB	0.56	3.94695	10.1958	0.63	1.94723	10.5004	0.56	3.94695	10.1958	88.6846	152.099	93.804	3.23644	16.8267	6.08011	22.2	7.17684	1792.21	35.4375
DP-222806	landrace	Oromia	Bale	-	-	-	EIB	0.555	18.9195	20.5106	0.72	13.0766	20.5106	0.555	18.9195	20.5106	79.1932	139.664	101.155	3.00621	19.5359	8.30834	35.05	6.67232	2083.51	33.3975
DP-222811	landrace	Amhara	Wollo	-	-	-	EIB	0.64	28.2159	23.8317	0.63	13.7582	22.9849	0.64	28.2159	23.8317	89.7947	142.886	89.562	3.35661	19.0839	7.49668	26.05	6.04022	1594.01	34.9325
DP-222841	landrace	Amhara	North Gonder	-	-	-	EIB	0.55	6.60904	14.1045	0.61	4.76242	16.6269	0.55	6.60904	14.1045	88.5554	143.716	97.8807	2.90291	20.1346	6.99604	31.6	7.63126	2143.24	39.1025
DP-222854	landrace	Amhara	Wollo	-	-	-	EIB	0.62	13.4156	20.9158	0.66	10.5004	22.9849	0.62	13.4156	20.9158	78.1959	133.359	98.2278	3.87698	17.3268	6.95139	31.5	7.73277	2410.49	36.1325
DP-222855	landrace	Amhara	Wollo	-	-	-	EIB	0.57	22.1489	24.2591	0.61	15.1647	22.9849	0.57	22.1489	24.2591	85.4488	144.005	79.3762	3.10047	17.4759	6.8569	23.15	6.56834	1786.57	33.6
DP-222856	landrace	Amhara	Wollo	-	-	-	EIB	0.63	15.5251	25.1214	0.65	5.19738	15.1647	0.63	15.5251	25.1214	85.1968	143.39	91.0992	2.76141	17.3993	5.99644	25.05	4.77119	1319.86	39.115
DP-222859	landrace	Amhara	North Shoa	-	-	-	EIB	0.515	6.12087	14.8077	0.55	2.53823	9.89521	0.515	6.12087	14.8077	82.2625	145.094	101.943	2.46883	19.9273	7.73691	30.15	8.41567	2497.21	40.2325
DP-223257	landrace	Tigray	Southern	-	-	-	EIB	0.665	19.3127	27.3202	0.72	13.7582	18.9195	0.665	19.3127	27.3202	72.9404	136.612	87.5872	3.19149	17.8267	6.31439	27.95	7.25805	2533.35	41.3525
DP-226094	landrace	Amhara	Wollo	-	10°46 '	38°44 '	EIB	0.56	17.3781	22.9849	0.62	13.7582	32.8177	0.56	17.3781	22.9849	85.4737	144.539	101.96	3.49196	20.6678	7.36563	35.55	8.67881	2667.57	45.295
DP-226191	landrace	Oromia	Harrarge	-	9°0 '	40°53 '	EIB	0.71	17.3781	30.9538	0.73	11.7579	33.7602	0.71	17.3781	30.9538	81.0624	133.935	102.279	2.99548	19.9164	8.05168	32.85	6.28871	2164.33	35.6975
DP-226273	landrace	Oromia	Arsi	-	7°37 '	39°29 '	EIB	0.665	23.8317	30.9538	0.69	30.033	43.4788	0.665	23.8317	30.9538	78.8403	135.566	92.8805	2.90351	16.5226	6.9967	23.05	5.78579	1520.81	32.9825
DP-226825	landrace	Oromia	Bale	-	7°20 '	39°45 '	EIB	0.515	11.4377	13.4156	0.57	8.17687	20.5106	0.515	11.4377	13.4156	91.6743	152.267	88.3811	3.43196	19.8817	7.5325	24.1	10.9178	1991.91	34.545
DP-226826	landrace	Oromia	Bale	-	7°20 '	39°45 '	EIB	0.58	22.1489	23.8317	0.63	15.8889	25.5564	0.58	22.1489	23.8317	81.5079	149.281	99.4185	2.70602	14.8215	6.9667	31.5	5.95804	1902.93	35.0025
DP-226834A	landrace	Amhara	East Gojam	-	10°21 '	38°13 '	EIB	0.56	13.4156	20.9158	0.75	10.5004	35.6642	0.56	13.4156	20.9158	80.7395	143.043	106.644	2.96996	19.6728	8.04986	33.25	8.40843	2785.15	47.4825
DP-226834B	landrace	Amhara	East Gojam	-	10°21 '	38°13 '	EIB	0.64	19.709	24.689	0.68	15.1647	26.4336	0.64	19.709	24.689	82.6981	142.3	95.4687	2.65089	19.7327	7.10035	34.9	6.88248	2415.29	39.1275
DP-226839	landrace	Amhara	East Gojam	-	10°30 '	38°24 '	EIB	0.64	15.8889	17.7587	0.69	6.60904	15.1647	0.64	15.8889	17.7587	86.1985	139.089	83.942	2.61959	18.822	6.22026	31.55	5.69434	1853.07	33.8025
DP-226840	landrace	Amhara	East Gojam	-	10°30 '	38°24 '	EIB	0.635	12.0819	19.3127	0.68	7.63724	25.5564	0.635	12.0819	19.3127	90.6473	160.548	92.9258	2.41758	21.6936	5.99817	38.2	7.14621	1994.23	45.735
DP-226887	landrace	Oromia	West Shoa	-	9°27 '	39°15 '	EIB	0.6	22.1489	23.8317	0.65	11.1214	23.8317	0.6	22.1489	23.8317	79.41	136.675	96.331	2.62893	19.0236	8.03119	30.05	6.79184	1883.74	32.6725
DP-226894	landrace	Oromia	North Shoa	-	9°44 '	38°43 '	EIB	0.605	13.0766	15.5251	0.69	3.20516	15.8889	0.605	13.0766	15.5251	93.649	152.604	75.5503	2.47356	17.089	5.77583	22.35	5.46663	1249.09	31.0975
DP-226928	landrace	Oromia	Arsi	-	7°1 '	38°56 '	EIB	0.635	27.3202	22.9849	0.73	15.1647	30.9538	0.635	27.3202	22.9849	83.3267	138.252	89.0842	2.32573	18.1274	6.3326	28.2	4.64692	1818.59	39.025
DP-226973B	landrace	Oromia	Arsi	-	7°53 '	39°37 '	EIB	0.545	8.45297	11.7579	0.66	5.65025	11.1214	0.545	8.45297	11.7579	93.6991	150.783	88.5836	2.92999	19.2199	6.83417	29.1	4.27692	1030.95	34.45
DP-227009	landrace	Oromia	Arsi	-	8°19 '	39°55 '	EIB	0.635	17.7587	17.7587	0.74	11.1214	22.9849	0.635	17.7587	17.7587	88.1927	146.463	75.8045	3.12422	16.9974	6.55815	22.35	4.15695	1069.98	33.7575
DP-227029B	landrace	Oromia	Bale	-	-	-	EIB	0.465	8.73322	13.7582	0.5	5.65025	13.0766	0.465	8.73322	13.7582	90.7007	154.772	118.56	2.38486	18.2192	7.45072	26.65	6.42694	1523.37	38.9275
DP-227056B	landrace	Amhara	East Gojam	-	-	-	EIB	0.68	36.144	48.4604	0.74	39.5381	40.518	0.68	36.144	48.4604	74.174	132.204	86.9651	3.28644	16.1691	6.10079	25.5	6.48025	1992.61	33.755
DP-227058	landrace	Oromia	Bale	-	-	-	EIB	0.43	8.45297	11.4377	0.45	9.30608	15.8889	0.43	8.45297	11.4377	93.1324	151.342	100.206	2.41988	20.3922	7.09662	29.55	6.58176	1959.89	42.9975
DP-227542	landrace	Amhara	North Shoa	-	-	-	EIB	0.585	20.5106	29.5756	0.64	11.7579	30.9538	0.585	20.5106	29.5756	80.6955	141.708	102.493	2.67222	16.6741	7.14701	27.45	6.85431	2009.35	41.3225
DP-228260A	landrace	Amhara	Wollo	-	-	-	EIB	0.585	11.1214	18.1424	0.62	6.12087	21.324	0.585	11.1214	18.1424	88.4749	143.274	110.791	3.08436	20.0299	7.64659	32.55	7.95881	2117.13	38.455
DP-228593B	landrace	Amhara	East Gojam	-	-	-	EIB	0.65	17.0008	31.417	0.69	8.73322	19.709	0.65	17.0008	31.417	84.1984	145.485	91.4168	2.91056	18.0412	7.84362	28.8	6.40014	1651.79	33.19
DP-228600	landrace	Amhara	East Gojam	-	-	-	EIB	0.615	12.7413	23.8317	0.63	9.89521	22.9849	0.615	12.7413	23.8317	74.3648	139.705	93.9401	2.00368	16.4597	5.02718	42.3	6.21143	2376.81	42.07
DP-228753	landrace	Oromia	West Shoa	-	-	-	EIB	0.705	31.8821	55.9461	0.76	21.324	30.033	0.705	31.8821	55.9461	78.7867	144.385	78.9569	2.39216	17.9182	7.49001	33.3	7.22352	2452.64	36.5825
DP-228762	landrace	Oromia	West Shoa	-	-	-	EIB	0.545	22.9849	43.4788	0.66	22.9849	35.6642	0.545	22.9849	43.4788	78.2297	145.72	109.669	3.02651	15.3008	6.88959	27.8	7.48511	2394.9	36.18
DP-228763A	landrace	Oromia	West Shoa	-	-	-	EIB	0.665	13.4156	15.5251	0.62	3.20516	11.1214	0.665	13.4156	15.5251	83.4286	140.107	97.2645	2.86287	20.6628	8.04744	33.95	6.4262	2277.62	38.5825
DP-228771	landrace	Oromia	West Shoa	-	-	-	EIB	0.565	9.30608	25.1214	0.55	1.94723	11.7579	0.565	9.30608	25.1214	82.2281	153.904	98.1764	3.30408	16.9423	7.54617	28.9	7.72297	2001.89	37.565
DP-228862	landrace	Oromia	Harrarge	-	-	-	EIB	0.565	12.7413	13.7582	0.65	7.11457	13.0766	0.565	12.7413	13.7582	82.8299	137.918	90.1861	2.87976	17.9351	6.8179	24.95	5.81554	1481.53	39.5525
DP-229251	landrace	Amhara	North Shoa	-	-	-	EIB	0.53	12.7413	17.0008	0.62	6.12087	18.1424	0.53	12.7413	17.0008	84.2265	144.787	91.7721	3.36414	18.6146	7.06381	23.4	6.79395	1803.66	37.2675
DP-229251B	landrace	Amhara	North Shoa	-	-	-	EIB	0.57	18.9195	23.407	0.67	18.9195	33.7602	0.57	18.9195	23.407	81.9033	144.226	106.528	3.28933	16.4548	7.10569	27.5	7.49054	2226.48	38.605
DP-231524	landrace	Oromia	West Shoa	-	9°16 '	38°4 '	EIB	0.68	18.9195	25.9938	0.75	5.65025	18.9195	0.68	18.9195	25.9938	79.0187	137.001	91.0124	2.5025	16.9125	6.45321	30.45	5.36304	1819.83	41.56
DP-231547A	landrace	Oromia	Arsi	-	7°50 '	39°34 '	EIB	0.585	19.3127	29.5756	0.6	17.3781	33.7602	0.585	19.3127	29.5756	79.4113	138.463	91.8014	3.15931	18.2693	7.90279	26.65	6.3755	1573.56	34.3925
DP-231572	landrace	Amhara	East Gojam	-	10°38 '	38°10 '	EIB	0.595	16.2562	21.735	0.7	5.19738	18.9195	0.595	16.2562	21.735	87.7363	146.566	74.7786	2.55394	16.7624	5.48578	24.85	4.7864	1076.29	33.2625
DP-231573	landrace	Amhara	East Gojam	-	10°38 '	38°10 '	EIB	0.655	30.033	25.1214	0.63	16.6269	29.1203	0.655	30.033	25.1214	86.5617	141.237	91.8578	3.57862	17.8682	6.66018	30.35	6.17317	1913.45	32.03
DP-231580	landrace	Amhara	South Gonder	-	-	-	EIB	0.67	32.8177	34.2339	0.72	28.2159	33.7602	0.67	32.8177	34.2339	80.0735	136.45	103.541	2.96036	16.8794	6.76583	30.6	9.62629	2905.24	36.4625
DP-231586	landrace	Amhara	Wollo	-	11°34 '	39°9 '	EIB	0.72	30.033	37.5912	0.75	29.1203	45.4664	0.72	30.033	37.5912	75.5226	135.969	99.3826	2.25345	19.4475	6.58219	30.3	7.17131	2392.57	39.1375
DP-231591A	landrace	Amhara	Wollo	-	11°35 '	39°4 '	EIB	0.605	16.6269	29.5756	0.68	13.7582	25.5564	0.605	16.6269	29.5756	84.8333	139.359	94.2113	2.91704	19.9468	8.02118	25.8	7.41573	2132.9	33.5
DP-231597	landrace	Amhara	Wollo	-	10°51 '	39°0 '	EIB	0.605	11.1214	14.8077	0.67	5.65025	15.1647	0.605	11.1214	14.8077	81.0298	130.766	83.7751	2.71738	18.3394	6.96736	32.6	7.95062	2620.22	35.495
DP-234498	landrace	Amhara	East Gojam	-	-	-	EIB	0.6	15.1647	24.689	0.69	7.63724	28.2159	0.6	15.1647	24.689	83.89	147.101	86.6802	3.12457	18.333	6.22526	25.55	6.00709	1706.66	39.3425
DP-234513	landrace	Amhara	West Gojam	-	-	-	EIB	0.615	20.5106	26.4336	0.66	13.7582	27.3202	0.615	20.5106	26.4336	78.9045	139.366	97.0526	2.40791	17.8901	6.10189	27.5	5.58181	1387.87	31.015
DP-234514	landrace	Amhara	West Gojam	-	-	-	EIB	0.635	18.1424	26.4336	0.72	12.4097	28.2159	0.635	18.1424	26.4336	78.5911	142.274	104.942	2.41554	19.0056	7.61159	33.55	6.83756	1625.31	32.915
DP-236269	landrace	Tigray	Southern	-	-	-	EIB	0.54	13.0766	20.9158	0.63	9.30608	18.9195	0.54	13.0766	20.9158	82.5667	141.138	96.2131	2.46246	18.3317	7.20615	22.4	6.68728	1679.93	38.1625
DP-236271	landrace	Tigray	Southern	-	-	-	EIB	0.66	34.2339	25.1214	0.69	17.3781	31.8821	0.66	34.2339	25.1214	87.0393	149.568	94.3144	2.80229	18.6772	6.23315	33.55	7.6795	2151.84	37.9125
DP-236276	landrace	Tigray	Southern	-	-	-	EIB	0.64	17.7587	21.735	0.73	8.17687	19.709	0.64	17.7587	21.735	75.4841	130.659	75.972	2.91797	17.5396	6.42342	25.9	5.78679	1451.31	34.75
DP-236278	landrace	Tigray	Southern	-	-	-	EIB	0.6	13.4156	28.667	0.77	18.9195	36.6251	0.6	13.4156	28.667	74.7592	126.539	81.4262	2.80228	15.7476	6.12248	23.1	6.42166	1609.15	38.8625
DP-236282	landrace	Tigray	Southern	-	-	-	EIB	0.535	11.4377	27.3202	0.5	4.34555	11.1214	0.535	11.4377	27.3202	80.1618	149.241	108.075	2.92522	20.1717	7.99781	27.5	7.42568	1625.24	30.8425
DP-236286	landrace	Tigray	Eastern	-	-	-	EIB	0.64	25.1214	40.518	0.65	18.1424	35.6642	0.64	25.1214	40.518	74.9986	138.125	86.157	3.02382	17.0713	6.68244	26.85	5.6519	1887.42	42.6525
DP-236288	landrace	Tigray	Eastern	-	-	-	EIB	0.58	21.735	35.186	0.64	26.4336	30.9538	0.58	21.735	35.186	79.1691	147.628	108.332	2.50781	15.9468	7.3432	31.3	9.54732	2727.92	35.5375
DP-236291	landrace	Tigray	Central	-	-	-	EIB	0.555	10.5004	20.9158	0.66	11.7579	26.4336	0.555	10.5004	20.9158	88.4375	149.648	101.227	2.73349	20.0289	7.50388	29.2	6.64782	2176.07	45.5825
DP-236296	landrace	Tigray	Central	-	-	-	EIB	0.55	18.9195	24.2591	0.59	14.4543	30.033	0.55	18.9195	24.2591	84.4844	145.84	100.73	3.73678	15.8372	6.83803	32.3	6.98459	1743.73	34.6125
DP-236297	landrace	Tigray	Central	-	-	-	EIB	0.56	8.45297	11.1214	0.57	4.76242	10.5004	0.56	8.45297	11.1214	86.5891	151.909	108.2	2.07894	21.2524	6.79791	44.3	7.61503	2277.54	43.26
DP-236300	landrace	Tigray	Central	-	-	-	EIB	0.52	7.63724	16.6269	0.64	8.17687	21.324	0.52	7.63724	16.6269	87.269	150.009	97.9008	2.46721	21.2774	7.31964	36.2	5.69672	1993.63	44.305
DP-236301	landrace	Amhara	North Gonder	-	-	-	EIB	0.675	24.2591	36.144	0.65	16.6269	27.3202	0.675	24.2591	36.144	78.2119	133.152	90.8127	2.91487	19.2213	7.45079	29.55	5.1058	1634.5	36.95
DP-236303A	landrace	Amhara	North Gonder	-	-	-	EIB	0.625	15.1647	18.5294	0.65	3.56677	13.0766	0.625	15.1647	18.5294	83.9611	143.052	85.6224	2.91255	18.7681	7.14749	30.45	5.25409	1549.16	32.76
DP-236308	landrace	Amhara	North Gonder	-	-	-	EIB	0.63	5.42159	15.5251	0.73	3.56677	18.1424	0.63	5.42159	15.5251	80.657	142.626	93.8081	3.18189	17.6713	6.00742	28.25	9.9593	2962.28	42.5475
DP-236309A	landrace	Amhara	West Gojam	-	-	-	EIB	0.695	16.6269	35.6642	0.75	13.7582	35.6642	0.695	16.6269	35.6642	76.8472	137.247	105.441	3.67914	18.2143	7.18168	24.6	7.81481	2163.78	36.1275
DP-236312A	landrace	Amhara	East Gojam	-	-	-	EIB	0.62	14.8077	24.2591	0.66	5.65025	24.689	0.62	14.8077	24.2591	83.3567	145.729	101.963	3.16665	18.8152	6.51978	32.65	5.69797	1811.41	44.015
DP-236313	landrace	Amhara	East Gojam	-	-	-	EIB	0.53	13.7582	17.0008	0.56	10.5004	20.5106	0.53	13.7582	17.0008	85.9113	143.692	105.481	2.84463	19.1187	6.50471	26.25	8.30746	2095.5	49.4125
DP-236314A	landrace	Oromia	North Shoa	-	-	-	EIB	0.525	9.89521	19.709	0.57	8.17687	25.5564	0.525	9.89521	19.709	90.1401	151.906	108.636	2.61712	21.2935	7.32102	37.5	9.68122	2791.9	41.4025
DP-236979A	landrace	Oromia	Arsi	-	7°24 '	39°14 '	EIB	0.545	15.1647	25.5564	0.5	11.1214	25.5564	0.545	15.1647	25.5564	84.1734	147.278	96.103	2.17504	19.3703	6.5265	37.15	6.74034	2003.05	44.515
DP-236982	landrace	Oromia	Arsi	-	-	-	EIB	0.66	43.9749	54.4543	0.61	22.1489	43.4788	0.66	43.9749	54.4543	76.6866	144.417	103.995	2.9794	14.893	7.07802	23.85	6.54	1808.06	39.765
DP-236984	landrace	Oromia	Arsi	-	7°40 '	40°12 '	EIB	0.56	22.1489	39.0497	0.62	24.689	43.4788	0.56	22.1489	39.0497	82.7538	149.962	96.4122	3.27899	16.1093	6.77658	30.9	5.51637	1639.29	35.9775
DP-236985A	landrace	Oromia	Arsi	-	7°40 '	40°12 '	EIB	0.585	17.3781	29.5756	0.66	15.1647	29.1203	0.585	17.3781	29.5756	79.9143	139.917	105.143	2.77543	19.82	7.62207	27	8.09956	2172.5	43.2775
DP-236986	landrace	Amhara	North Shoa	-	9°30 '	39°20 '	EIB	0.595	7.90495	17.7587	0.67	2.53823	11.7579	0.595	7.90495	17.7587	81.8631	145.987	78.9986	2.70245	17.4223	5.68082	32.85	6.24288	1965.94	45.9775
DP-236987	landrace	Amhara	North Shoa	-	9°30 '	39°20 '	EIB	0.66	19.709	20.1083	0.56	16.6269	22.9849	0.66	19.709	20.1083	80.1888	133.66	90.5117	2.78989	16.9432	6.73801	27.15	6.48902	1492.07	38.1325
DP-236988	landrace	Amhara	North Shoa	-	-	-	EIB	0.625	13.0766	25.9938	0.67	9.89521	26.4336	0.625	13.0766	25.9938	80.4182	149.578	81.9276	2.64107	18.8197	6.03869	36.65	5.75536	1434.69	49.1525
DP-238120	landrace	Tigray	Central	-	13°4 '	39°35 '	EIB	0.615	17.7587	35.186	0.62	9.30608	22.9849	0.615	17.7587	35.186	77.6475	143.244	110.864	3.19896	15.9308	7.65415	35.4	7.32654	2111.73	35.9725
DP-238130	landrace	Tigray	Eastern	-	14°10 '	39°52 '	EIB	0.66	23.407	32.349	0.71	15.8889	28.2159	0.66	23.407	32.349	76.2744	140.797	105.976	3.27109	16.7426	7.96112	23.1	8.75769	2662.78	37.3575
DP-238132A	landrace	Tigray	Eastern	-	13°9 '	39°8 '	EIB	0.645	22.9849	28.667	0.64	11.7579	24.689	0.645	22.9849	28.667	83.2976	144.185	95.8062	3.40963	14.6484	6.94137	26.6	8.02908	2215	36.205
DP-238132B	landrace	Tigray	Eastern	-	13°9 '	39°8 '	EIB	0.615	29.1203	38.0762	0.62	18.9195	28.2159	0.615	29.1203	38.0762	76.1133	141.389	105.549	3.76705	16.5589	7.43184	29.55	8.42357	2501.05	34.6275
DP-238133	landrace	Tigray	Eastern	-	13°9 '	39°8 '	EIB	0.64	39.5381	53.4574	0.67	43.4788	62.3316	0.64	39.5381	53.4574	77.8497	137.053	93.6828	2.5746	18.771	7.61965	31.6	5.90415	1555.77	35.385
DP-238137A	landrace	Tigray	Central	-	14°4 '	38°5 '	EIB	0.655	12.4097	31.8821	0.62	10.5004	24.689	0.655	12.4097	31.8821	86.7316	151.237	105.703	2.6109	21.1685	6.43341	34.45	6.21872	2248.28	43.89
DP-238139	landrace	Amhara	East Gojam	-	14°2 '	37°9 '	EIB	0.645	33.2881	34.7092	0.63	18.1424	37.5912	0.645	33.2881	34.7092	78.0041	150.153	108.729	3.26417	16.7541	7.54237	32.8	9.15051	2671.79	36.9875
DP-238340	landrace	Amhara	East Gojam	-	14°2 '	37°9 '	EIB	0.515	14.4543	22.9849	0.53	8.17687	22.9849	0.515	14.4543	22.9849	86.8758	154.253	115.932	2.33478	19.4994	9.083	27.05	7.38456	2295.31	39.77
DP-238492B	landrace	Oromia	East Shoa	-	-	-	EIB	0.655	15.1647	21.324	0.71	6.12087	22.1489	0.655	15.1647	21.324	79.1243	131.498	98.6084	2.97025	17.5376	7.50425	34.25	7.66788	2143.45	39.725
DP-238498	landrace	Oromia	East Shoa	-	-	-	EIB	0.62	17.3781	19.709	0.64	9.89521	20.5106	0.62	17.3781	19.709	76.8977	132.628	99.9348	2.36686	18.1235	7.1406	27.9	7.54358	2317.92	33.2775
DP-238504A	landrace	Oromia	East Shoa	-	-	-	EIB	0.555	14.1045	16.2562	0.63	6.60904	18.9195	0.555	14.1045	16.2562	80.3251	138.545	116.509	3.10951	17.6277	8.263	30.8	6.00524	2099.99	43.79
DP-238504C	landrace	Oromia	East Shoa	-	-	-	EIB	0.44	19.709	12.4097	0.54	12.4097	15.1647	0.44	19.709	12.4097	80.2834	143.591	108.328	2.69583	18.4527	7.73843	29.5	6.97223	1976.95	42.845
DP-238507	landrace	Oromia	East Shoa	-	-	-	EIB	0.625	10.1958	15.8889	0.64	4.76242	13.7582	0.625	10.1958	15.8889	83.2976	133.664	95.9358	3.09495	19.351	8.19329	29.3	7.08605	1966.8	32.35
DP-238513	landrace	Amhara	North Shoa	-	-	-	EIB	0.62	16.6269	30.4924	0.67	10.5004	28.2159	0.62	16.6269	30.4924	80.7449	134.11	100.875	2.73602	18.6749	8.80179	31.15	6.90791	2010.9	36.9775
DP-238516	landrace	Oromia	East Shoa	-	-	-	EIB	0.57	11.4377	17.0008	0.57	2.23318	8.17687	0.57	11.4377	17.0008	83.8712	147.304	91.6298	1.86555	18.1677	6.52225	29.45	5.22039	1877.03	37.3675
DP-238519	landrace	Oromia	East Shoa	-	-	-	EIB	0.665	20.1083	21.324	0.7	11.7579	22.9849	0.665	20.1083	21.324	80.7235	141.614	94.6711	3.04487	19.4492	6.14267	34.5	5.28501	1513.27	33.99
DP-238522	landrace	Oromia	East Shoa	-	-	-	EIB	0.575	8.17687	10.8089	0.68	7.63724	15.8889	0.575	8.17687	10.8089	86.4934	155.922	84.9432	3.69064	18.9203	6.97061	27.7	4.79055	1337.72	34.4425
DP-238525B	landrace	Oromia	East Shoa	-	-	-	EIB	0.51	15.5251	22.1489	0.62	10.5004	29.1203	0.51	15.5251	22.1489	82.0851	140.977	103.031	2.85079	18.505	7.19548	28.65	5.03442	1462.86	34.19
DP-238528	landrace	Oromia	East Shoa	-	-	-	EIB	0.645	11.4377	18.9195	0.58	7.63724	23.8317	0.645	11.4377	18.9195	79.7427	140.501	101.166	3.22578	18.7454	7.19756	28.4	6.3688	1782.2	37.03
DP-238531	landrace	Oromia	East Shoa	-	-	-	EIB	0.465	5.88336	7.63724	0.41	3.20516	6.60904	0.465	5.88336	7.63724	88.3147	139.214	82.9039	2.14294	17.535	6.81285	21.45	7.54384	1053.32	38.92
DP-238537	landrace	Oromia	East Shoa	-	-	-	EIB	0.615	15.5251	21.324	0.6	9.89521	15.8889	0.615	15.5251	21.324	82.9774	140.362	85.7405	2.83564	17.3122	6.76442	25.75	5.60899	1324.33	34.42
DP-238540	landrace	Amhara	North Shoa	-	-	-	EIB	0.6	9.89521	19.3127	0.63	4.34555	18.9195	0.6	9.89521	19.3127	77.5677	134.013	92.0768	2.78998	18.4268	7.88662	24.05	5.87951	1791.6	38.485
DP-238540C	landrace	Amhara	North Shoa	-	-	-	EIB	0.54	12.4097	13.7582	0.66	5.19738	17.3781	0.54	12.4097	13.7582	90.8631	148.164	85.7501	2.98849	20.1482	7.78156	22.95	4.78037	1190.91	37.4275
DP-238540D	landrace	Amhara	North Shoa	-	-	-	EIB	0.59	14.4543	23.407	0.6	11.7579	15.8889	0.59	14.4543	23.407	80.3842	140.832	101.092	2.60937	18.2533	6.435	29.95	7.60822	2506.89	40.265
DP-238546	landrace	Oromia	North Shoa	-	-	-	EIB	0.585	17.0008	19.3127	0.64	9.30608	20.5106	0.585	17.0008	19.3127	81.2288	141.33	93.0604	2.53014	19.392	6.45249	30.5	6.85094	2052.32	36.9325
DP-238552A	landrace	Amhara	North Shoa	-	-	-	EIB	0.575	11.1214	17.3781	0.62	5.19738	15.8889	0.575	11.1214	17.3781	84.8098	139.471	101.724	2.44423	20.5739	7.76637	31.55	6.43956	1799.13	44.4525
DP-238555A	landrace	Amhara	North Shoa	-	-	-	EIB	0.675	23.8317	40.518	0.67	24.689	47.4613	0.675	23.8317	40.518	86.4017	144.866	82.129	2.98424	15.7637	6.55798	24.4	6.27535	1606.75	32.275
DP-238561	landrace	Amhara	North Shoa	-	-	-	EIB	0.605	18.1424	20.5106	0.59	6.60904	15.8889	0.605	18.1424	20.5106	83.7082	141.503	91.5495	3.6155	18.8158	6.77372	30.05	5.65811	1888.55	37.16
DP-238564A	landrace	Amhara	North Shoa	-	-	-	EIB	0.585	20.1083	23.407	0.68	13.7582	29.1203	0.585	20.1083	23.407	80.6003	144.174	88.7131	2.54382	18.9293	5.26206	33.5	4.95262	1640.77	39.81
DP-238567	landrace	Amhara	North Shoa	-	-	-	EIB	0.53	11.1214	13.7582	0.64	7.11457	17.3781	0.53	11.1214	13.7582	84.2989	140.824	106.305	2.78444	20.1817	7.1472	37.85	8.07234	2420.01	43.1575
DP-238570	landrace	Amhara	North Shoa	-	-	-	EIB	0.675	17.3781	32.349	0.7	13.0766	22.1489	0.675	17.3781	32.349	74.8331	134.704	90.401	3.27575	16.3589	6.9687	27.95	5.77097	1875.56	36.91
DP-238573	landrace	Amhara	North Shoa	-	-	-	EIB	0.705	14.1045	30.4924	0.71	9.89521	29.1203	0.705	14.1045	30.4924	77.2158	138.259	98.4563	3.10103	17.5333	7.632	29	5.13936	1930.03	40.5225
DP-238576	landrace	Amhara	North Shoa	-	-	-	EIB	0.805	18.9195	38.0762	0.78	14.4543	31.8821	0.805	18.9195	38.0762	77.7221	133.533	86.479	2.79781	17.8645	6.44349	28.15	7.04814	1908.26	37.9575
DP-238579	landrace	Amhara	North Shoa	-	-	-	EIB	0.625	12.4097	18.5294	0.62	8.73322	21.324	0.625	12.4097	18.5294	95.8244	152.811	79.9083	2.62231	18.1042	4.89562	29.5	6.18231	1351.39	32.9025
DP-239081A	landrace	Amhara	East Gojam	-	-	-	EIB	0.625	7.90495	19.709	0.71	10.5004	25.5564	0.625	7.90495	19.709	92.8225	159.264	90.2006	2.65784	22.0311	7.01825	27.3	5.91217	1439.37	40.51
DP-248478	landrace	Amhara	East Gojam	-	-	-	EIB	0.57	18.9195	22.5655	0.51	12.4097	23.8317	0.57	18.9195	22.5655	81.9492	145.073	115.543	2.00679	20.3476	7.68764	41.1	6.20477	2219.67	45.235
DP-5300	landrace	Oromia	East Shoa	-	9°4 '	39°0 '	EIB	0.5	13.7582	17.0008	0.61	10.5004	22.9849	0.5	13.7582	17.0008	88.2753	149.849	97.5789	3.30728	18.2057	7.82867	28.85	6.72822	1498.69	36.7125
DP-5314	landrace	Oromia	East Shoa	-	8°16 '	38°52 '	EIB	0.625	15.5251	20.1083	0.71	6.12087	18.1424	0.625	15.5251	20.1083	87.1029	146.359	91.6942	3.17742	18.6318	7.32712	30.35	7.05047	1839.69	32.06
DP-5578A	landrace	Oromia	North Shoa	-	9°1 '	39°3 '	EIB	0.5	7.90495	11.1214	0.47	3.20516	10.5004	0.5	7.90495	11.1214	85.1278	143.029	89.5824	2.25706	17.9538	7.32641	24.9	5.37413	1207.11	37.845
DP-5588	landrace	Oromia	North Shoa	-	9°1 '	39°3 '	EIB	0.575	19.3127	18.1424	0.66	6.60904	17.3781	0.575	19.3127	18.1424	82.4952	135.047	83.99	3.05313	17.7513	6.19446	19.5	4.85445	1488.23	35.37
DP-5611	landrace	Oromia	North Shoa	-	9°3 '	39°4 '	EIB	0.71	9.89521	27.7669	0.74	1.4331	18.1424	0.71	9.89521	27.7669	83.2998	138.926	84.0314	3.13916	18.0792	6.27616	23.85	6.15572	1519.63	30.4775
DP-5634	landrace	Oromia	North Shoa	-	9°2 '	39°6 '	EIB	0.625	14.4543	23.8317	0.77	8.73322	26.4336	0.625	14.4543	23.8317	84.3972	136.253	81.7787	2.52573	19.1961	7.2356	25.15	6.8258	1760.9	32.5025
DP-5654	landrace	Oromia	East Shoa	-	9°4 '	39°15 '	EIB	0.605	10.8089	18.9195	0.7	4.76242	30.033	0.605	10.8089	18.9195	84.2886	143.294	98.9414	2.37901	19.0882	7.10026	28.35	6.08358	1614.39	41.8325
DP-5679	landrace	Oromia	North Shoa	-	10°34 '	37°29 '	EIB	0.665	23.407	29.5756	0.65	11.7579	27.3202	0.665	23.407	29.5756	84.4342	145.386	94.6744	2.5467	18.395	7.54705	31.75	6.30445	1510.82	32.3425
DP-6856A	landrace	Amhara	North Gonder	-	11°58 '	37°0 '	EIB	0.535	17.7587	24.2591	0.62	15.8889	31.8821	0.535	17.7587	24.2591	85.8419	146.168	112.129	2.14132	21.3166	7.86074	32.15	7.56645	2222.72	41.5075
DP-6856B	landrace	Amhara	North Gonder	-	11°58 '	37°0 '	EIB	0.515	11.4377	17.0008	0.57	8.73322	18.9195	0.515	11.4377	17.0008	82.7142	147.347	104.602	2.56303	19.5315	6.61823	36.65	8.15737	2672.47	39.1675
DP-7960	landrace	Amhara	North Shoa	-	-	-	EIB	0.58	4.97764	19.3127	0.52	2.53823	11.1214	0.58	4.97764	19.3127	90.5316	145.877	96.9247	2.76872	21.0738	7.96506	29.16	6.00649	1574	38.985
DP-7961A	landrace	Amhara	North Shoa	-	9°39 '	39°20 '	EIB	0.65	15.5251	26.4336	0.66	13.0766	23.8317	0.65	15.5251	26.4336	79.7411	139.638	95.7615	3.71911	17.8646	7.04703	30.1	7.47489	1673.85	39.265
DP-8019	landrace	Oromia	East Shoa	-	8°41 '	39°4 '	EIB	0.535	10.1958	10.5004	0.62	6.60904	10.5004	0.535	10.1958	10.5004	86.366	145.942	94.3238	2.27683	19.7153	7.67817	28.8	5.8887	1796.83	40.3875
DP-8034B	landrace	Oromia	East Shoa	-	8°37 '	39°2 '	EIB	0.545	7.37377	16.6269	0.65	1.20513	14.4543	0.545	7.37377	16.6269	83.3587	140.575	89.5254	3.15423	18.8705	7.91163	27.05	6.09093	1652.62	39.3325
DP-8151	landrace	Oromia	North Shoa	-	-	-	EIB	0.645	21.735	18.5294	0.66	9.89521	20.5106	0.645	21.735	18.5294	87.2389	144.094	87.7732	3.00311	17.1486	7.25836	28	4.7929	1328.56	33.8425
DP-8205	landrace	Amhara	North Shoa	-	-	-	EIB	0.625	15.1647	23.8317	0.63	8.17687	16.6269	0.625	15.1647	23.8317	78.7272	144.735	67.0928	1.681	17.2501	4.85531	42.9	5.09698	1470.69	33.3775
DP-8208	landrace	Amhara	North Shoa	-	9°51 '	39°45 '	EIB	0.645	27.7669	28.2159	0.72	22.1489	34.7092	0.645	27.7669	28.2159	79.9975	139.59	96.9283	2.71913	15.43	6.58314	24	6.22394	1861.58	41
DP-8210A	landrace	Amhara	North Shoa	-	9°50 '	39°45 '	EIB	0.585	17.0008	14.8077	0.59	6.12087	11.7579	0.585	17.0008	14.8077	85.4206	146.397	79.7059	2.89959	18.8862	6.18666	25	4.36814	1327.22	34.6675
DP-8214	landrace	Amhara	North Shoa	-	9°51 '	39°45 '	EIB	0.57	30.033	14.1045	0.63	9.30608	19.709	0.57	30.033	14.1045	86.1109	143.166	85.2561	2.69447	18.013	6.42031	28.35	6.35509	1746.8	35.1875
DP-8333A	landrace	Amhara	East Gojam	-	10°49 '	38°5 '	EIB	0.67	15.8889	35.186	0.7	11.7579	27.3202	0.67	15.8889	35.186	77.0691	132.968	87.047	2.95926	16.9638	6.83318	29	6.84184	1916.96	32.905
DP-GG2	landrace	Tigray	Central	-	-	-	EIB	0.485	5.88336	10.8089	0.52	2.23318	10.5004	0.485	5.88336	10.8089	84.2356	146.082	97.0781	2.06674	19.4953	6.8684	39.7	5.02596	1677.85	40.6825
ARENDATO	improved variety	-	-	1967	-	-	SARC	0.585	17.0008	18.9195	0.6	5.19738	16.6269	0.585	17.0008	18.9195	82.6635	142.551	94.0604	2.5546	19.8117	5.56251	30.1	5.87563	1712.98	36.635
ASASSA	improved variety	-	-	1997	-	-	SARC	0.615	17.3781	22.9849	0.66	10.5004	18.9195	0.615	17.3781	22.9849	76.8327	144.445	88.2598	2.3681	15.4522	5.21451	38.85	4.92387	1548.43	41.06
BICHENA	improved variety	-	-	1995	-	-	SARC	0.475	12.4097	19.3127	0.44	7.63724	11.1214	0.475	12.4097	19.3127	83.4245	146.849	99.8521	2.43569	17.2911	5.91832	41.25	6.29876	1861	43.105
BOOHAI	improved variety	-	-	1982	-	-	SARC	0.57	14.4543	25.5564	0.59	7.11457	15.1647	0.57	14.4543	25.5564	80.1255	150.098	105.305	2.42665	18.0756	5.66792	39.7	6.24862	2053.5	43.8025
DENBI	improved variety	-	-	2009	-	-	SARC	0.56	9.59862	15.5251	0.49	3.94695	9.89521	0.56	9.59862	15.5251	79.0841	145.356	76.6293	2.15758	17.2329	5.31842	40.25	4.97266	1744.81	34.345
DINKNESH	improved variety	-	-	2009	-	-	SARC	0.705	19.709	39.0497	0.77	13.0766	28.2159	0.705	19.709	39.0497	72.9733	142.785	81.4319	2.75466	18.3531	7.42781	39.05	6.84021	2592.16	37.67
FOKA	improved variety	-	-	1993	-	-	SARC	0.585	11.7579	22.5655	0.59	6.60904	15.8889	0.585	11.7579	22.5655	81.024	151.608	99.8678	2.21653	17.6435	6.36756	38.35	5.50132	1404.06	41.6975
GERARDO	improved variety	-	-	1976	-	-	SARC	0.715	11.4377	24.689	0.71	9.30608	18.1424	0.715	11.4377	24.689	74.3028	142.249	70.149	2.41509	16.3601	7.2277	38.5	6.68971	2919.41	46.365
GINCHI	improved variety	-	-	1999	-	-	SARC	0.59	19.3127	29.5756	0.53	13.0766	14.4543	0.59	19.3127	29.5756	72.497	144.913	99.8164	1.82334	16.0474	5.92393	32.05	4.81309	1419.82	44.595
HITOSA	improved variety	-	-	2009	-	-	SARC	0.605	19.709	30.4924	0.59	13.0766	25.5564	0.605	19.709	30.4924	77.0616	143.265	75.3824	2.47282	16.6863	5.7576	36.45	4.66044	1554.83	33.5275
KILINTO	improved variety	-	-	1994	-	-	SARC	0.495	10.5004	15.5251	0.52	8.17687	20.5106	0.495	10.5004	15.5251	80.1983	150.241	98.9391	2.10217	16.9554	5.21974	37.2	5.75389	1560	44.66
LD-357	improved variety	-	-	1979	-	-	SARC	0.45	14.4543	16.2562	0.41	3.94695	9.89521	0.45	14.4543	16.2562	78.1964	137.724	98.0551	2.31778	17.173	6.57593	41.65	5.83278	1779.25	34.55
MANGUDO	improved variety	-	-	2012	-	-	SARC	0.66	8.45297	21.735	0.69	2.86227	11.7579	0.66	8.45297	21.735	72.7095	145.005	75.7018	2.01705	16.2823	4.73389	30.7	4.46647	1445.52	44.545
MEGENAGNA	improved variety	-	-	2004	-	-	SARC	0.49	13.0766	12.4097	0.56	3.20516	11.1214	0.49	13.0766	12.4097	81.3674	145.352	95.815	2.61457	18.8213	5.91136	44.75	6.59955	2156.31	41.975
METAYA	improved variety	-	-	2005	-	-	SARC	0.59	25.9938	23.8317	0.68	17.3781	32.8177	0.59	25.9938	23.8317	84.213	149.252	99.2691	2.025	17.6739	5.83864	29	5.9782	1871.75	42.0975
MOSSOBO	improved variety	-	-	2004	-	-	SARC	0.575	18.1424	18.5294	0.68	7.11457	20.5106	0.575	18.1424	18.5294	81.4497	153.145	94.6363	2.00004	18.8719	5.94753	39.2	6.13643	1771.08	43.7575
MUKIYE	improved variety	-	-	2012	-	-	SARC	0.675	14.1045	28.2159	0.73	8.17687	18.1424	0.675	14.1045	28.2159	72.9558	138.722	68.7284	1.78281	14.4629	4.79274	32.8	4.98506	1371.65	37.875
QUAMY	improved variety	-	-	1996	-	-	SARC	0.535	13.4156	18.5294	0.53	2.53823	12.4097	0.535	13.4156	18.5294	81.4277	155.393	100.419	1.93716	18.3448	5.50704	26.15	7.31576	1339.78	37.23
ROBE	improved variety	-	-	1998	-	-	SARC	0.575	20.9158	18.5294	0.66	11.7579	21.324	0.575	20.9158	18.5294	79.4587	149.021	91.5513	2.62985	17.0652	6.26651	36.55	6.01854	1392.68	42.1175
SELAM	improved variety	-	-	2004	-	-	SARC	0.45	14.1045	5.65025	0.55	1.20513	6.60904	0.45	14.1045	5.65025	81.2704	149.824	96.4443	1.68229	18.7098	5.52641	35.3	6.9574	2015.7	47.285
TOB-66	improved variety	-	-	1996	-	-	SARC	0.575	17.0008	23.407	0.52	7.63724	16.6269	0.575	17.0008	23.407	74.1345	146.18	102.468	1.98051	16.9587	5.9005	35.65	5.55458	1666.82	48.0675
TOSSA	improved variety	-	-	2004	-	-	SARC	0.66	28.2159	48.9603	0.8	11.7579	26.4336	0.66	28.2159	48.9603	74.2459	140.745	69.4107	3.36999	16.5477	7.28596	31.9	6.71999	2694.16	33.085
UDE	improved variety	-	-	2002	-	-	SARC	0.665	11.1214	20.9158	0.67	1.4331	8.73322	0.665	11.1214	20.9158	77.4584	140.939	71.0951	2.31218	14.9355	4.76844	34.95	5.77056	1582.39	37.6725
WERER	improved variety	-	-	2009	-	-	SARC	0.6	15.5251	25.9938	0.61	8.17687	14.4543	0.6	15.5251	25.9938	76.8631	148.541	69.3034	1.68768	15.8529	4.52338	30.7	4.93717	1234.01	47.6475
YERER	improved variety	-	-	2002	-	-	SARC	0.6	18.1424	23.407	0.68	11.1214	24.689	0.6	18.1424	23.407	83.3985	156.15	67.7031	1.92552	19.3787	6.85498	36.45	5.44335	1677.87	43.405
