# Supplementary material for: Genome-Wide Association Study of Septoria tritici Blotch Resistance in Ethiopian Durum Wheat Landraces
Source: Front Plant Sci. 2017 Sep 14;8:1586. doi: 10.3389/fpls.2017.01586 (PMC5603693; doi:10.3389/fpls.2017.01586)
Supplement: Supplementary file 2 [file Table2.XLSX]

## Sheet: Sheet1
Supplementary Table 2. Correlations among traits in a symmetric matrix. The computed Pearson’s correlation coefficient is given above the corresponding p-value. SDSH, Septoria disease at heading; SDSM, Septoria disease at maturity; SPC, Septoria progress coefficient.
	SDSH	SDSM	SPC	Days to heading	Days to maturity	Plant height	Tillering	Spikelets per spike	Spike length	Seeds per spike	Biomass	Grain yield	1000 grain weight
SDSH		0.711	0.40024	-0.40128	-0.29874	-0.00851	0.16871	-0.35599	0.02475	-0.11152	-0.03381	0.03626	-0.26611
		<.0001	<.0001	<.0001	<.0001	0.8798	0.0025	<.0001	0.6602	0.0469	0.548	0.5195	<.0001
SDSM	0.711		0.5701	-0.5559	-0.30997	0.0285	0.12481	-0.38934	0.05926	-0.07661	0.04719	0.13561	-0.17513
	<.0001		<.0001	<.0001	<.0001	0.6126	0.026	<.0001	0.2921	0.1729	0.4017	0.0155	0.0017
SPC	0.40024	0.5701		-0.42878	-0.43355	-0.2951	0.12722	-0.2777	0.02969	-0.11775	-0.11091	0.02134	-0.24737
	<.0001	<.0001		<.0001	<.0001	<.0001	0.0233	<.0001	0.5978	0.0358	0.0481	0.7046	<.0001
Days to heading	-0.40128	-0.5559	-0.42878		0.62067	0.02521	0.06154	0.4726	0.12657	-0.13938	0.04771	-0.15439	0.03079
	<.0001	<.0001	<.0001		<.0001	0.6542	0.2739	<.0001	0.024	0.0129	0.3965	0.0058	0.5844
Days to maturity	-0.29874	-0.30997	-0.43355	0.62067		0.1075	-0.1772	0.19275	-0.15682	0.15776	0.03686	-0.06859	0.2813
	<.0001	<.0001	<.0001	<.0001		0.0555	0.0015	0.0005	0.0051	0.0048	0.5124	0.2226	<.0001
Plant height	-0.00851	0.0285	-0.2951	0.02521	0.1075		0.07352	0.24326	0.34105	0.18627	0.53215	0.46456	0.3394
	0.8798	0.6126	<.0001	0.6542	0.0555		0.191	<.0001	<.0001	0.0008	<.0001	<.0001	<.0001
Tillering	0.16871	0.12481	0.12722	0.06154	-0.1772	0.07352		0.01081	0.34904	-0.26501	0.1843	0.1612	-0.27305
	0.0025	0.026	0.0233	0.2739	0.0015	0.191		0.8477	<.0001	<.0001	0.001	0.004	<.0001
Spikelets per spike	-0.35599	-0.38934	-0.2777	0.4726	0.19275	0.24326	0.01081		0.36844	0.21051	0.15189	0.10568	0.18044
	<.0001	<.0001	<.0001	<.0001	0.0005	<.0001	0.8477		<.0001	0.0002	0.0067	0.0598	0.0012
Spike length	0.02475	0.05926	0.02969	0.12657	-0.15682	0.34105	0.34904	0.36844		-0.10478	0.28794	0.22411	-0.13615
	0.6602	0.2921	0.5978	0.024	0.0051	<.0001	<.0001	<.0001		0.062	<.0001	<.0001	0.0151
Seeds per spike	-0.11152	-0.07661	-0.11775	-0.13938	0.15776	0.18627	-0.26501	0.21051	-0.10478		0.10872	0.30441	0.35375
	0.0469	0.1729	0.0358	0.0129	0.0048	0.0008	<.0001	0.0002	0.062		0.0528	<.0001	<.0001
Biomass	-0.03381	0.04719	-0.11091	0.04771	0.03686	0.53215	0.1843	0.15189	0.28794	0.10872		0.75096	0.19643
	0.548	0.4017	0.0481	0.3965	0.5124	<.0001	0.001	0.0067	<.0001	0.0528		<.0001	0.0004
Grain yield	0.03626	0.13561	0.02134	-0.15439	-0.06859	0.46456	0.1612	0.10568	0.22411	0.30441	0.75096		0.29855
	0.5195	0.0155	0.7046	0.0058	0.2226	<.0001	0.004	0.0598	<.0001	<.0001	<.0001		<.0001
1000 grain weight	-0.26611	-0.17513	-0.24737	0.03079	0.2813	0.3394	-0.27305	0.18044	-0.13615	0.35375	0.19643	0.29855
	<.0001	0.0017	<.0001	0.5844	<.0001	<.0001	<.0001	0.0012	0.0151	<.0001	0.0004	<.0001
