# Supplementary material for: Genome-Wide Association Study of Septoria tritici Blotch Resistance in Ethiopian Durum Wheat Landraces
Source: Front Plant Sci. 2017 Sep 14;8:1586. doi: 10.3389/fpls.2017.01586 (PMC5603693; doi:10.3389/fpls.2017.01586)
Supplement: Supplementary file 3 [file Table3.XLSX]

## Sheet: GWAS results
Supplementary Table 3. Complete output from the genome-wide association scan for Septoria disease resistance, including combined and year-specific measures of all phenotypes. “Trait” reports the phenotype (SDSH, Septoria disease at heading; SDSM, Septoria disease at maturity; SPC, Septoria progress coefficient) and the corresponding year (2012, 2013, or combined). “SNP” reports the marker name. “…
Trait	SNP	Chr	cM	P.value	FDR
SDSH_2012	Kukri_c37442_662	0	0	7.5737e-06	0.0201835
SDSH_2012	BS00063068_51	0	0	1.45735e-05	0.0201835
SDSH_2012	RAC875_c13861_1248	0	0	2.1233e-05	0.0201835
SDSH_2012	RAC875_c24056_1171	0	0	3.61105e-05	0.0287461
SDSH_2012	BobWhite_c18881_338	0	0	3.9653e-05	0.0287461
SDSH_2012	wsnp_JD_c10416_11077664	0	0	5.97135e-05	0.0322911
SDSH_2012	wsnp_Ku_c39878_48218985	0	0	6.65101e-05	0.0332303
SDSH_2012	RAC875_c25507_551	0	0	6.93524e-05	0.0332303
SDSH_2012	Kukri_c52952_315	0	0	7.83992e-05	0.0363392
SDSH_2012	wsnp_Ex_c15858_24246431	0	0	8.35168e-05	0.0376359
SDSH_2012	Ku_c8351_2029	0	0	9.9604e-05	0.0414327
SDSH_2012	Ra_c94603_958	0	0	0.000118746	0.0438625
SDSH_2012	Excalibur_c11870_477	0	0	0.000122966	0.0438625
SDSH_2012	CAP12_c2701_221	0	0	0.000125582	0.0438625
SDSH_2012	Kukri_rep_c69946_1228	0	0	0.000125684	0.0438625
SDSH_2012	Excalibur_rep_c102052_721	0	0	0.000137808	0.0456255
SDSH_2012	IAAV5406	0	0	0.000143478	0.0465529
SDSH_2012	RFL_Contig4324_1348	0	0	0.000159476	0.04965
SDSH_2012	Ex_c15589_147	0	0	0.000207466	0.0589701
SDSH_2012	RAC875_c79095_311	0	0	0.000226809	0.0589701
SDSH_2012	Kukri_c3582_87	0	0	0.000232023	0.0589701
SDSH_2012	RAC875_s119811_166	0	0	0.000447762	0.089317
SDSH_2012	RFL_Contig398_51	0	0	0.000451529	0.089317
SDSH_2012	Ex_c14755_1362	0	0	0.000515492	0.0957311
SDSH_2012	GENE-0112_64	0	0	0.000531086	0.0957311
SDSH_2012	Tdurum_contig44029_158	0	0	0.000592351	0.104565
SDSH_2012	BS00085170_51	0	0	0.000597635	0.104565
SDSH_2012	BS00065036_51	0	0	0.000616161	0.104979
SDSH_2012	wsnp_Ex_c42282_48900922	0	0	0.000621216	0.104979
SDSH_2012	wsnp_Ex_c51352_55323092	0	0	0.000640248	0.10708
SDSH_2012	Ex_c14755_1390	0	0	0.000654852	0.108405
SDSH_2012	BobWhite_c10251_382	0	0	0.000756645	0.115166
SDSH_2012	RAC875_c42285_1007	0	0	0.000787282	0.11826
SDSH_2012	Tdurum_contig8190_280	0	0	0.000806229	0.118287
SDSH_2012	RAC875_c3691_1428	0	0	0.000809336	0.118287
SDSH_2012	BobWhite_c2988_421	0	0	0.000888656	0.123934
SDSH_2012	Ex_c5280_1429	0	0	0.000913911	0.123934
SDSH_2012	Kukri_c51764_93	0	0	0.000926009	0.123934
SDSH_2012	Excalibur_c29282_597	0	0	0.000980884	0.126293
SDSH_2012	D_contig35824_149	0	0	0.00102845	0.127374
SDSH_2012	Tdurum_contig41906_1385	0	0	0.00102854	0.127374
SDSH_2012	RAC875_rep_c71760_57	0	0	0.00105734	0.128435
SDSH_2012	BobWhite_c892_73	0	0	0.00105925	0.128435
SDSH_2012	BS00100185_51	0	0	0.00112031	0.131701
SDSH_2012	BS00109808_51	0	0	0.00123203	0.136726
SDSH_2012	Kukri_c29204_358	0	0	0.0012389	0.136726
SDSH_2012	Excalibur_c15696_737	0	0	0.00130536	0.137512
SDSH_2012	RAC875_c41087_67	0	0	0.00135599	0.138777
SDSH_2012	Excalibur_c2454_333	0	0	0.00154298	0.148207
SDSH_2012	BS00031023_51	0	0	0.0015966	0.148207
SDSH_2012	Ku_c13700_1196	0	0	0.00161047	0.148447
SDSH_2012	IACX1201	0	0	0.00172354	0.154507
SDSH_2012	BS00097194_51	0	0	0.00175114	0.154507
SDSH_2012	Excalibur_c3439_1281	0	0	0.00181291	0.156714
SDSH_2012	wsnp_Ex_c6476_11246531	0	0	0.00183396	0.156714
SDSH_2012	BobWhite_c39092_629	0	0	0.00188555	0.156714
SDSH_2012	Kukri_c34083_349	0	0	0.00190302	0.156714
SDSH_2012	RAC875_c54424_59	0	0	0.00199076	0.158158
SDSH_2012	Kukri_c13830_924	0	0	0.00200757	0.158158
SDSH_2012	Ku_c3385_441	0	0	0.00210506	0.16185
SDSH_2012	Ku_c68792_310	0	0	0.00214861	0.162883
SDSH_2012	CAP7_c1866_99	0	0	0.00222403	0.166998
SDSH_2012	RAC875_c60843_106	0	0	0.00233454	0.167761
SDSH_2012	BS00090277_51	0	0	0.00236409	0.167761
SDSH_2012	Tdurum_contig56417_2381	0	0	0.00237594	0.167761
SDSH_2012	BS00089651_51	0	0	0.00238938	0.167791
SDSH_2012	Tdurum_contig28121_180	0	0	0.00241664	0.167791
SDSH_2012	Excalibur_c96_670	0	0	0.00247605	0.167791
SDSH_2012	RFL_Contig4627_744	0	0	0.00253946	0.167791
SDSH_2012	IACX1066	0	0	0.00253968	0.167791
SDSH_2012	BobWhite_c23687_200	0	0	0.00254943	0.167791
SDSH_2012	wsnp_JD_c10515_11167103	0	0	0.00263943	0.167791
SDSH_2012	BobWhite_c6010_708	0	0	0.00264013	0.167791
SDSH_2012	wsnp_Ex_rep_c67838_66536117	0	0	0.00271589	0.167791
SDSH_2012	Kukri_rep_c104941_336	0	0	0.00272905	0.167791
SDSH_2012	BS00087451_51	0	0	0.00276618	0.168074
SDSH_2012	RAC875_rep_c98992_464	0	0	0.00291408	0.17096
SDSH_2012	BobWhite_c39518_134	0	0	0.00304407	0.174501
SDSH_2012	RAC875_c39226_372	0	0	0.0032104	0.177393
SDSH_2012	Tdurum_contig61572_344	0	0	0.00334807	0.177393
SDSH_2012	Kukri_c1106_1489	0	0	0.00337339	0.177393
SDSH_2012	wsnp_Ex_rep_c70809_69690102	0	0	0.00338455	0.177393
SDSH_2012	wsnp_Ra_c3790_6990678	0	0	0.00339697	0.177393
SDSH_2012	RAC875_rep_c78831_168	0	0	0.00341825	0.177393
SDSH_2012	BS00003185_51	0	0	0.00341923	0.177393
SDSH_2012	BobWhite_c1093_494	0	0	0.00345565	0.178538
SDSH_2012	wsnp_CAP11_c575_392117	0	0	0.00361394	0.183215
SDSH_2012	BS00037120_51	0	0	0.00367011	0.183253
SDSH_2012	Kukri_c11259_55	0	0	0.00371859	0.183253
SDSH_2012	TA002920-0166-w	0	0	0.004123	0.192457
SDSH_2012	BS00067558_51	0	0	0.00414116	0.192457
SDSH_2012	RAC875_c15143_227	0	0	0.0041449	0.192457
SDSH_2012	wsnp_Ex_c17420_26123728	0	0	0.00418811	0.192457
SDSH_2012	RAC875_c23081_141	0	0	0.00422484	0.192457
SDSH_2012	BobWhite_c1295_470	0	0	0.00428025	0.192457
SDSH_2012	wsnp_Ku_c27456_37405832	0	0	0.0043596	0.192457
SDSH_2012	Kukri_c51678_172	0	0	0.00437777	0.192457
SDSH_2012	wsnp_BF145459D_Ta_2_1	0	0	0.00439688	0.192457
SDSH_2012	RAC875_c3790_127	0	0	0.00450163	0.192457
SDSH_2012	GENE-2156_66	0	0	0.00451774	0.192457
SDSH_2012	Ra_c10455_3226	0	0	0.00452366	0.192457
SDSH_2012	RAC875_c829_1971	0	0	0.00453164	0.192457
SDSH_2012	wsnp_Ex_c30581_39482788	0	0	0.00454362	0.192457
SDSH_2012	wsnp_Ku_c54793_58953037	0	0	0.00485187	0.196289
SDSH_2012	RFL_Contig3023_2098	0	0	0.00500777	0.197787
SDSH_2012	wsnp_Ku_c3450_6387847	0	0	0.00507224	0.197805
SDSH_2012	Ra_c105884_362	0	0	0.00510536	0.19789
SDSH_2012	RAC875_c21492_506	0	0	0.00513541	0.19789
SDSH_2012	TA005793-0515	0	0	0.00519788	0.19888
SDSH_2012	RAC875_c31483_117	0	0	0.00539397	0.200224
SDSH_2012	BobWhite_c47055_231	0	0	0.00539439	0.200224
SDSH_2012	CAP7_c10839_300	0	0	0.00540962	0.200224
SDSH_2012	RAC875_c17696_225	0	0	0.00541037	0.200224
SDSH_2012	wsnp_Ex_c30264_39202224	0	0	0.00548363	0.201725
SDSH_2012	wsnp_Ku_c29449_39351392	0	0	0.0055922	0.202505
SDSH_2012	Excalibur_c26662_218	0	0	0.00570902	0.204778
SDSH_2012	IAAV4921	0	0	0.00573299	0.20486
SDSH_2012	IACX1798	0	0	0.0058691	0.206888
SDSH_2012	CAP7_c12317_245	0	0	0.00589177	0.206888
SDSH_2012	BobWhite_c11081_1619	0	0	0.00621413	0.213133
SDSH_2012	BS00065533_51	0	0	0.00627221	0.213429
SDSH_2012	BobWhite_c16635_331	0	0	0.00631564	0.21417
SDSH_2012	RAC875_c5016_340	0	0	0.0063368	0.21417
SDSH_2012	CAP11_c7959_386	0	0	0.00642011	0.21487
SDSH_2012	Excalibur_rep_c108662_154	0	0	0.00642372	0.21487
SDSH_2012	Tdurum_contig13708_589	0	0	0.00653084	0.216224
SDSH_2012	RAC875_c22244_61	0	0	0.00667541	0.216549
SDSH_2012	Excalibur_c5218_75	0	0	0.00673171	0.216549
SDSH_2012	Tdurum_contig8028_302	0	0	0.00675377	0.216549
SDSH_2012	BS00077768_51	0	0	0.00679988	0.216549
SDSH_2012	BS00021984_51	0	0	0.00686009	0.216549
SDSH_2012	RFL_Contig5043_785	0	0	0.00686111	0.216549
SDSH_2012	Ex_c101393_1898	0	0	0.00690365	0.216549
SDSH_2012	Excalibur_c21507_596	0	0	0.00695694	0.216549
SDSH_2012	BS00016426_51	0	0	0.00704043	0.217131
SDSH_2012	Tdurum_contig67350_771	0	0	0.00715938	0.217868
SDSH_2012	BS00065170_51	0	0	0.0071714	0.217868
SDSH_2012	BS00086247_51	0	0	0.00725786	0.220083
SDSH_2012	BS00042196_51	0	0	0.00735211	0.220431
SDSH_2012	BS00091104_51	0	0	0.00737804	0.220431
SDSH_2012	Tdurum_contig32258_314	0	0	0.00748853	0.222089
SDSH_2012	wsnp_Ex_c12526_19951640	0	0	0.00782366	0.226245
SDSH_2012	Excalibur_c65910_246	0	0	0.00784751	0.22653
SDSH_2012	GENE-3697_158	0	0	0.00788538	0.227155
SDSH_2012	Tdurum_contig28861_172	0	0	0.00806171	0.228645
SDSH_2012	Excalibur_c39164_149	0	0	0.0081172	0.229211
SDSH_2012	BS00038498_51	0	0	0.00828967	0.233073
SDSH_2012	Kukri_c23491_274	0	0	0.00835188	0.233978
SDSH_2012	Kukri_c14275_674	0	0	0.00838901	0.233978
SDSH_2012	Tdurum_contig92441_354	0	0	0.00846255	0.234088
SDSH_2012	IAAV1801	0	0	0.00856728	0.234088
SDSH_2012	Kukri_c89772_150	0	0	0.0086668	0.234088
SDSH_2012	RAC875_c3790_429	0	0	0.00867113	0.234088
SDSH_2012	Tdurum_contig61324_473	0	0	0.00867304	0.234088
SDSH_2012	Excalibur_c64119_345	0	0	0.00877087	0.234502
SDSH_2012	Tdurum_contig63670_287	0	0	0.00892927	0.235919
SDSH_2012	BS00065040_51	0	0	0.00911216	0.236003
SDSH_2012	BS00031831_51	0	0	0.0091715	0.236724
SDSH_2012	IAAV5088	0	0	0.00917829	0.236724
SDSH_2012	BS00077769_51	0	0	0.00942401	0.237792
SDSH_2012	RFL_Contig1917_221	0	0	0.00947613	0.237792
SDSH_2012	D_contig35593_317	0	0	0.0094964	0.237792
SDSH_2012	CAP12_c2521_103	0	0	0.00951284	0.237792
SDSH_2012	Tdurum_contig45715_1246	0	0	0.00962308	0.240177
SDSH_2012	IACX18824	0	0	0.00973292	0.240384
SDSH_2012	BS00043730_51	0	0	0.00988499	0.241304
SDSH_2012	IAAV5536	0	0	0.0100011	0.243489
SDSH_2012	Tdurum_contig42418_1376	0	0	0.0100666	0.244477
SDSH_2012	Excalibur_c15095_831	0	0	0.0101599	0.244676
SDSH_2012	wsnp_Ex_c9038_15058444	0	0	0.0101804	0.244676
SDSH_2012	IACX7409	0	0	0.0102471	0.245552
SDSH_2012	BS00065076_51	0	0	0.0103679	0.246265
SDSH_2012	wsnp_CAP12_c928_486444	0	0	0.0103976	0.246609
SDSH_2012	BS00082211_51	0	0	0.010481	0.247501
SDSH_2012	BS00109330_51	0	0	0.0105193	0.247709
SDSH_2012	Kukri_rep_c70676_514	0	0	0.0105924	0.248325
SDSH_2012	wsnp_Ex_c9038_15058264	0	0	0.0106193	0.248545
SDSH_2012	IAAV2593	0	0	0.0106478	0.248545
SDSH_2012	RAC875_c104548_369	0	0	0.0106907	0.248749
SDSH_2012	Kukri_rep_c84808_109	0	0	0.0107057	0.248749
SDSH_2012	BS00034304_51	0	0	0.0107681	0.248847
SDSH_2012	wsnp_Ex_rep_c67848_66550913	0	0	0.010876	0.250628
SDSH_2012	RAC875_c12968_1526	0	0	0.0109057	0.250955
SDSH_2012	BS00042195_51	0	0	0.0109875	0.251293
SDSH_2012	BobWhite_c5125_258	0	0	0.0109895	0.251293
SDSH_2012	GENE-2892_129	0	0	0.0109979	0.251293
SDSH_2012	BobWhite_c26540_273	0	0	0.0110298	0.25167
SDSH_2012	wsnp_Ku_c2700_5121331	0	0	0.0110984	0.252268
SDSH_2012	RFL_Contig2864_661	0	0	0.0112599	0.254769
SDSH_2012	BS00022660_51	0	0	0.011318	0.255371
SDSH_2012	GENE-2075_269	0	0	0.0113818	0.255721
SDSH_2012	CAP12_c2436_132	0	0	0.0114267	0.255721
SDSH_2012	Kukri_c24368_381	0	0	0.0114534	0.255721
SDSH_2012	BS00041968_51	0	0	0.0115012	0.255721
SDSH_2012	TA001859-0887	0	0	0.011586	0.256425
SDSH_2012	RAC875_rep_c71278_345	0	0	0.0117324	0.25811
SDSH_2012	RAC875_c11613_571	0	0	0.0117695	0.25811
SDSH_2012	GENE-1254_980	0	0	0.0124649	0.267219
SDSH_2012	BS00000577_51	0	0	0.0124738	0.267219
SDSH_2012	GENE-0689_658	0	0	0.0124855	0.267219
SDSH_2012	GENE-4678_304	0	0	0.0126004	0.268683
SDSH_2012	Kukri_c6128_238	0	0	0.0127367	0.270454
SDSH_2012	wsnp_Ex_rep_c105401_89840110	0	0	0.0127794	0.270826
SDSH_2012	Tdurum_contig29574_218	0	0	0.0129798	0.273114
SDSH_2012	BobWhite_c44797_294	0	0	0.0131245	0.275089
SDSH_2012	Tdurum_contig67477_136	0	0	0.013157	0.275153
SDSH_2012	IAAV5802	0	0	0.0132392	0.276378
SDSH_2012	RAC875_c46323_1996	0	0	0.0132542	0.276378
SDSH_2012	BobWhite_c4311_148	0	0	0.0134503	0.279391
SDSH_2012	Tdurum_contig29054_113	0	0	0.0134956	0.279825
SDSH_2012	wsnp_Ex_c5418_9575485	0	0	0.0135921	0.281223
SDSH_2012	Ex_c31740_272	0	0	0.0136682	0.281753
SDSH_2012	Ku_c5960_496	0	0	0.0138256	0.283151
SDSH_2012	BS00022715_51	0	0	0.0138463	0.283151
SDSH_2012	Tdurum_contig29054_175	0	0	0.0139498	0.28395
SDSH_2012	wsnp_CAP12_c510_276361	0	0	0.014035	0.284236
SDSH_2012	BS00093145_51	0	0	0.0141437	0.284236
SDSH_2012	wsnp_Ku_c7458_12842353	0	0	0.0141487	0.284236
SDSH_2012	Kukri_c34737_65	0	0	0.014177	0.284236
SDSH_2012	BS00022320_51	0	0	0.0141812	0.284236
SDSH_2012	Tdurum_contig83093_132	0	0	0.0142267	0.284236
SDSH_2012	wsnp_Ex_c11621_18716254	0	0	0.0144123	0.285832
SDSH_2012	D_GBUVHFX01BFAWD_100	0	0	0.0144738	0.286034
SDSH_2012	Tdurum_contig17811_800	0	0	0.0144967	0.286034
SDSH_2012	Kukri_c34434_1037	0	0	0.0147404	0.288422
SDSH_2012	IACX7895	0	0	0.0147621	0.288422
SDSH_2012	IAAV4780	0	0	0.0147779	0.288422
SDSH_2012	Tdurum_contig75819_338	0	0	0.0147907	0.288422
SDSH_2012	Kukri_c9262_401	0	0	0.0149542	0.290244
SDSH_2012	Tdurum_contig11115_99	0	0	0.0150616	0.291601
SDSH_2012	IAAV4881	0	0	0.0150806	0.291601
SDSH_2012	Ex_c15042_1351	0	0	0.0152754	0.292559
SDSH_2012	wsnp_Ex_c51156_55193734	0	0	0.0153417	0.29306
SDSH_2012	Kukri_c16325_402	0	0	0.0155083	0.29306
SDSH_2012	BS00061923_51	0	0	0.0155531	0.29306
SDSH_2012	wsnp_Ex_c11379_18370310	0	0	0.0156601	0.29306
SDSH_2012	Excalibur_c21727_851	0	0	0.0158227	0.294227
SDSH_2012	Kukri_rep_c103915_519	0	0	0.0158838	0.294495
SDSH_2012	Tdurum_contig9874_451	0	0	0.0159614	0.295053
SDSH_2012	wsnp_Ex_rep_c69932_68893867	0	0	0.0161572	0.29651
SDSH_2012	BobWhite_c17191_297	0	0	0.0161579	0.29651
SDSH_2012	CAP12_c7987_137	0	0	0.0161753	0.29651
SDSH_2012	wsnp_Ex_c4331_7808746	0	0	0.0163185	0.297566
SDSH_2012	Tdurum_contig11293_583	0	0	0.016647	0.302424
SDSH_2012	Kukri_c9281_71	0	0	0.0166882	0.302833
SDSH_2012	Kukri_c44533_970	0	0	0.0167321	0.30329
SDSH_2012	RAC875_s108395_60	0	0	0.0168165	0.303791
SDSH_2012	Excalibur_c22012_195	0	0	0.0168533	0.303791
SDSH_2012	Tdurum_contig11277_529	0	0	0.0169822	0.304238
SDSH_2012	Kukri_c16448_488	0	0	0.01699	0.304238
SDSH_2012	Kukri_c44260_577	0	0	0.0170461	0.304238
SDSH_2012	Tdurum_contig59764_356	0	0	0.0170956	0.304238
SDSH_2012	Excalibur_c17420_213	0	0	0.0171074	0.304238
SDSH_2012	Tdurum_contig29054_478	0	0	0.017259	0.306004
SDSH_2012	RAC875_c100339_541	0	0	0.0173089	0.306553
SDSH_2012	Kukri_c19832_777	0	0	0.017536	0.309561
SDSH_2012	wsnp_Ku_rep_c101175_88380491	0	0	0.0176069	0.309775
SDSH_2012	BS00049083_51	0	0	0.0176149	0.309775
SDSH_2012	Kukri_c35030_266	0	0	0.0176211	0.309775
SDSH_2012	IACX5772	0	0	0.0176493	0.309775
SDSH_2012	Tdurum_contig11277_265	0	0	0.0177135	0.30995
SDSH_2012	BS00031948_51	0	0	0.0179445	0.312028
SDSH_2012	CAP11_c6999_233	0	0	0.0184558	0.315166
SDSH_2012	Kukri_rep_c104958_307	0	0	0.0188299	0.319872
SDSH_2012	RAC875_c15713_943	0	0	0.0188935	0.320348
SDSH_2012	Tdurum_contig28742_1110	0	0	0.0188975	0.320348
SDSH_2012	IAAV1125	0	0	0.0189696	0.320566
SDSH_2012	BS00070147_51	0	0	0.0190169	0.321032
SDSH_2012	Kukri_rep_c106008_681	0	0	0.019407	0.325247
SDSH_2012	GENE-1016_978	0	0	0.0195127	0.325673
SDSH_2012	wsnp_Ku_c2115_4089288	0	0	0.0198186	0.32865
SDSH_2012	BS00012023_51	0	0	0.0198593	0.32865
SDSH_2012	D_contig32652_163	0	0	0.0199315	0.32865
SDSH_2012	Ku_c11884_1220	0	0	0.0199341	0.32865
SDSH_2012	BS00023044_51	0	0	0.0202601	0.331412
SDSH_2012	Tdurum_contig49781_213	0	0	0.02033	0.331412
SDSH_2012	Tdurum_contig47443_361	0	0	0.0204081	0.331412
SDSH_2012	BS00080752_51	0	0	0.0207297	0.334781
SDSH_2012	Ku_c2115_541	0	0	0.02076	0.334781
SDSH_2012	BS00111091_51	0	0	0.0208563	0.334862
SDSH_2012	GENE-0564_125	0	0	0.0209382	0.334862
SDSH_2012	Excalibur_c37216_355	0	0	0.0209633	0.334862
SDSH_2012	Kukri_c8326_1017	0	0	0.0209715	0.334862
SDSH_2012	Ra_c105162_713	0	0	0.0209715	0.334862
SDSH_2012	Ra_c455_283	0	0	0.021091	0.33611
SDSH_2012	BS00027830_51	0	0	0.0215753	0.340642
SDSH_2012	RAC875_c1265_1564	0	0	0.0216521	0.340642
SDSH_2012	wsnp_RFL_Contig2731_2449789	0	0	0.0216573	0.340642
SDSH_2012	Tdurum_contig45715_549	0	0	0.0217033	0.340642
SDSH_2012	BS00087276_51	0	0	0.0217114	0.340642
SDSH_2012	Excalibur_c19090_213	0	0	0.0218758	0.342495
SDSH_2012	Excalibur_c89515_95	0	0	0.0218928	0.342495
SDSH_2012	Kukri_c3895_1286	0	0	0.022066	0.342755
SDSH_2012	Tdurum_contig11004_688	0	0	0.0220798	0.342755
SDSH_2012	Excalibur_c44495_105	0	0	0.0221232	0.342755
SDSH_2012	tplb0041o08_752	0	0	0.0221479	0.342755
SDSH_2012	RFL_Contig5693_646	0	0	0.0221592	0.342755
SDSH_2012	IAAV6525	0	0	0.0221789	0.342755
SDSH_2012	BobWhite_c39153_131	0	0	0.0221792	0.342755
SDSH_2012	Excalibur_c24715_276	0	0	0.0223068	0.342941
SDSH_2012	BobWhite_c17953_779	0	0	0.0223608	0.342941
SDSH_2012	Kukri_c27673_289	0	0	0.0223701	0.342941
SDSH_2012	CAP7_c9226_239	0	0	0.0223881	0.342941
SDSH_2012	RAC875_c60360_389	0	0	0.0224539	0.342941
SDSH_2012	wsnp_Ku_c28467_38394887	0	0	0.0224932	0.342958
SDSH_2012	GENE-3871_109	0	0	0.0229498	0.348284
SDSH_2012	RAC875_c30138_595	0	0	0.0230348	0.349246
SDSH_2012	Excalibur_c60612_236	0	0	0.0231291	0.34937
SDSH_2012	Kukri_c64573_313	0	0	0.0231866	0.349588
SDSH_2012	CAP8_c1310_127	0	0	0.0233123	0.349857
SDSH_2012	Kukri_rep_c106008_725	0	0	0.0233405	0.349956
SDSH_2012	BS00081194_51	0	0	0.0234275	0.350425
SDSH_2012	RAC875_c21107_242	0	0	0.0234301	0.350425
SDSH_2012	RAC875_rep_c105312_95	0	0	0.0235891	0.351089
SDSH_2012	BobWhite_c1902_387	0	0	0.0241485	0.357204
SDSH_2012	GENE-0719_637	0	0	0.0242727	0.35721
SDSH_2012	BS00022590_51	0	0	0.0242866	0.35721
SDSH_2012	wsnp_CAP12_c527_285541	0	0	0.0243204	0.357382
SDSH_2012	RAC875_c5746_191	0	0	0.0244447	0.358176
SDSH_2012	Kukri_c53787_620	0	0	0.0245155	0.358176
SDSH_2012	wsnp_Ex_c974_1865513	0	0	0.0245468	0.358176
SDSH_2012	Tdurum_contig10595_633	0	0	0.0245731	0.358176
SDSH_2012	GENE-0689_776	0	0	0.0247143	0.35948
SDSH_2012	Kukri_c18260_345	0	0	0.0249474	0.362005
SDSH_2012	BobWhite_c23141_92	0	0	0.0250769	0.363307
SDSH_2012	BS00108775_51	0	0	0.0251012	0.363307
SDSH_2012	GENE-1340_966	0	0	0.0251959	0.363824
SDSH_2012	RAC875_c5589_365	0	0	0.0253178	0.363824
SDSH_2012	RFL_Contig2772_2285	0	0	0.0253194	0.363824
SDSH_2012	RAC875_rep_c71760_550	0	0	0.0253194	0.363824
SDSH_2012	Kukri_c15621_412	0	0	0.0253953	0.364269
SDSH_2012	Kukri_c15454_178	0	0	0.0254989	0.364812
SDSH_2012	CAP12_rep_c7886_55	0	0	0.025706	0.366457
SDSH_2012	Tdurum_contig11277_142	0	0	0.0259039	0.367011
SDSH_2012	CAP7_c7444_400	0	0	0.0259485	0.367011
SDSH_2012	GENE-1079_416	0	0	0.0260393	0.367655
SDSH_2012	BS00004769_51	0	0	0.0262217	0.369119
SDSH_2012	Kukri_c4012_236	0	0	0.0262398	0.369119
SDSH_2012	Tdurum_contig77039_798	0	0	0.0262619	0.369119
SDSH_2012	BS00099982_51	0	0	0.0263117	0.369119
SDSH_2012	wsnp_RFL_Contig3138_3094305	0	0	0.0263207	0.369119
SDSH_2012	Kukri_c17540_394	0	0	0.0264321	0.370236
SDSH_2012	BobWhite_c1354_386	0	0	0.0264503	0.370236
SDSH_2012	Tdurum_contig12995_792	0	0	0.0265863	0.370859
SDSH_2012	Tdurum_contig49292_1090	0	0	0.0266219	0.371037
SDSH_2012	Kukri_c35255_1312	0	0	0.0267175	0.371731
SDSH_2012	Tdurum_contig11277_646	0	0	0.0267589	0.371988
SDSH_2012	Tdurum_contig46965_1385	0	0	0.0268544	0.372676
SDSH_2012	Kukri_rep_c98458_162	0	0	0.0270415	0.374952
SDSH_2012	RFL_Contig5090_1154	0	0	0.0271471	0.375731
SDSH_2012	Tdurum_contig64910_298	0	0	0.0272048	0.375731
SDSH_2012	GENE-3206_154	0	0	0.0272772	0.376012
SDSH_2012	BobWhite_c44128_65	0	0	0.0272998	0.376012
SDSH_2012	RFL_Contig2982_586	0	0	0.0274209	0.376796
SDSH_2012	wsnp_CAP11_c3599_1741800	0	0	0.0274886	0.376796
SDSH_2012	wsnp_Ra_c107797_91270622	0	0	0.0276046	0.377382
SDSH_2012	Tdurum_contig12434_305	0	0	0.0276117	0.377382
SDSH_2012	wsnp_Ex_c26252_35497729	0	0	0.0276401	0.377445
SDSH_2012	Excalibur_c53131_187	0	0	0.0279279	0.378834
SDSH_2012	BS00062997_51	0	0	0.0279669	0.378834
SDSH_2012	Kukri_c29422_90	0	0	0.0279892	0.378834
SDSH_2012	BobWhite_rep_c64999_263	0	0	0.0280766	0.379256
SDSH_2012	BS00053835_51	0	0	0.0281445	0.37981
SDSH_2012	D_contig16408_629	0	0	0.028326	0.381043
SDSH_2012	IACX4411	0	0	0.0284824	0.381966
SDSH_2012	Tdurum_contig50646_443	0	0	0.0285381	0.382306
SDSH_2012	Kukri_c42406_313	0	0	0.0286564	0.383258
SDSH_2012	GENE-3463_161	0	0	0.0289491	0.385488
SDSH_2012	Tdurum_contig54925_358	0	0	0.0289657	0.385488
SDSH_2012	Kukri_c28080_887	0	0	0.0290594	0.386418
SDSH_2012	Tdurum_contig11967_234	0	0	0.0293345	0.388802
SDSH_2012	Excalibur_c64330_573	0	0	0.0295597	0.390829
SDSH_2012	wsnp_Ex_c15740_24096817	0	0	0.0296173	0.390966
SDSH_2012	Kukri_c3163_328	0	0	0.0297246	0.391732
SDSH_2012	Tdurum_contig50755_97	0	0	0.0298106	0.392228
SDSH_2012	Ra_c33162_255	0	0	0.0300342	0.392846
SDSH_2012	CAP7_c1840_153	0	0	0.0300513	0.392846
SDSH_2012	BobWhite_rep_c49225_231	0	0	0.0301051	0.393233
SDSH_2012	RAC875_c6827_572	0	0	0.0301767	0.393851
SDSH_2012	Kukri_c29600_68	0	0	0.030301	0.395155
SDSH_2012	BS00048191_51	0	0	0.0304215	0.396026
SDSH_2012	Excalibur_c77893_200	0	0	0.0305143	0.39666
SDSH_2012	BS00026777_51	0	0	0.0305386	0.39666
SDSH_2012	JD_c3525_1333	0	0	0.0306696	0.397725
SDSH_2012	BS00008727_51	0	0	0.0307855	0.398666
SDSH_2012	GENE-0256_368	0	0	0.030806	0.398666
SDSH_2012	IAAV7043	0	0	0.0310934	0.400657
SDSH_2012	Tdurum_contig12176_1049	0	0	0.0311478	0.40104
SDSH_2012	TA005244-1478	0	0	0.0312812	0.401402
SDSH_2012	Tdurum_contig29662_110	0	0	0.0312996	0.401402
SDSH_2012	Excalibur_c65775_143	0	0	0.0312996	0.401402
SDSH_2012	BobWhite_rep_c64634_489	0	0	0.0313274	0.401442
SDSH_2012	Kukri_c9772_363	0	0	0.0314132	0.402218
SDSH_2012	BobWhite_c13147_152	0	0	0.0315469	0.402218
SDSH_2012	RAC875_c44214_286	0	0	0.031559	0.402218
SDSH_2012	tplb0040j04_1007	0	0	0.0316826	0.402218
SDSH_2012	Tdurum_contig11514_1471	0	0	0.0317659	0.402218
SDSH_2012	Excalibur_c23902_1361	0	0	0.0318736	0.402218
SDSH_2012	GENE-2270_227	0	0	0.0320229	0.402218
SDSH_2012	BobWhite_c5319_407	0	0	0.0320557	0.402218
SDSH_2012	BS00047615_51	0	0	0.0320789	0.402218
SDSH_2012	BS00009584_51	0	0	0.0320993	0.402218
SDSH_2012	JD_c5320_788	0	0	0.0322019	0.402218
SDSH_2012	RAC875_rep_c119761_69	0	0	0.0323671	0.402218
SDSH_2012	BS00038741_51	0	0	0.0324846	0.402218
SDSH_2012	RFL_Contig2758_647	0	0	0.0325357	0.402218
SDSH_2012	Ex_c40520_1484	0	0	0.0327539	0.402218
SDSH_2012	Kukri_c43274_296	0	0	0.0330579	0.402218
SDSH_2012	Jagger_c699_353	0	0	0.033087	0.402218
SDSH_2012	Kukri_c27737_3449	0	0	0.0331291	0.402218
SDSH_2012	BobWhite_c493_748	0	0	0.0331668	0.402218
SDSH_2012	BobWhite_rep_c52124_231	0	0	0.0331668	0.402218
SDSH_2012	CAP12_c1309_513	0	0	0.0331668	0.402218
SDSH_2012	D_F5XZDLF02HFW1P_79	0	0	0.0331668	0.402218
SDSH_2012	Excalibur_c24366_245	0	0	0.0331668	0.402218
SDSH_2012	Excalibur_c50572_155	0	0	0.0331668	0.402218
SDSH_2012	Excalibur_c76720_173	0	0	0.0331668	0.402218
SDSH_2012	Excalibur_rep_c114786_61	0	0	0.0331668	0.402218
SDSH_2012	Excalibur_rep_c69891_334	0	0	0.0331668	0.402218
SDSH_2012	GENE-1288_574	0	0	0.0331668	0.402218
SDSH_2012	Ku_c13342_414	0	0	0.0331668	0.402218
SDSH_2012	Kukri_c31833_74	0	0	0.0331668	0.402218
SDSH_2012	Ra_c69700_678	0	0	0.0331668	0.402218
SDSH_2012	RAC875_c11594_504	0	0	0.0331668	0.402218
SDSH_2012	RAC875_rep_c107451_541	0	0	0.0331668	0.402218
SDSH_2012	RFL_Contig3552_980	0	0	0.0331668	0.402218
SDSH_2012	Tdurum_contig101169_270	0	0	0.0331668	0.402218
SDSH_2012	Tdurum_contig28782_64	0	0	0.0331668	0.402218
SDSH_2012	Excalibur_c57319_224	0	0	0.0331668	0.402218
SDSH_2012	Jagger_c351_122	0	0	0.0331668	0.402218
SDSH_2012	Ra_c5857_1111	0	0	0.0331668	0.402218
SDSH_2012	RAC875_c19999_720	0	0	0.0331668	0.402218
SDSH_2012	RAC875_c5075_869	0	0	0.0331668	0.402218
SDSH_2012	CAP7_rep_c10311_217	0	0	0.033342	0.403098
SDSH_2012	Kukri_rep_c80571_265	0	0	0.0335834	0.404773
SDSH_2012	TA002913-0806	0	0	0.0336287	0.405017
SDSH_2012	Excalibur_c3622_330	0	0	0.0338358	0.406306
SDSH_2012	GENE-4361_357	0	0	0.0338358	0.406306
SDSH_2012	BS00003961_51	0	0	0.0339323	0.406361
SDSH_2012	GENE-0019_584	0	0	0.0340664	0.407097
SDSH_2012	Kukri_c3265_1492	0	0	0.0340827	0.407097
SDSH_2012	Tdurum_contig13681_286	0	0	0.0341245	0.407097
SDSH_2012	CAP11_rep_c4201_126	0	0	0.034226	0.407462
SDSH_2012	Excalibur_c13643_249	0	0	0.0342281	0.407462
SDSH_2012	RAC875_c26109_259	0	0	0.0342392	0.407462
SDSH_2012	RAC875_c6537_708	0	0	0.0342838	0.407462
SDSH_2012	RAC875_c18367_1580	0	0	0.0344128	0.408397
SDSH_2012	BS00087798_51	0	0	0.0345336	0.409232
SDSH_2012	GENE-2993_599	0	0	0.0346568	0.4097
SDSH_2012	IACX18572	0	0	0.0346741	0.4097
SDSH_2012	Excalibur_c9951_73	0	0	0.0349571	0.410949
SDSH_2012	RAC875_c35123_295	0	0	0.0349571	0.410949
SDSH_2012	BS00067483_51	0	0	0.035037	0.411589
SDSH_2012	BobWhite_c16923_64	0	0	0.0350762	0.411752
SDSH_2012	Excalibur_c916_285	0	0	0.0351458	0.41227
SDSH_2012	RAC875_c27086_238	0	0	0.035434	0.414192
SDSH_2012	Ra_c31292_956	0	0	0.0354993	0.414192
SDSH_2012	Tdurum_contig19376_810	0	0	0.0355175	0.414192
SDSH_2012	IAAV7916	0	0	0.0358804	0.417566
SDSH_2012	Excalibur_c14461_882	0	0	0.0359356	0.41791
SDSH_2012	BS00046717_51	0	0	0.0361351	0.419627
SDSH_2012	GENE-2382_146	0	0	0.0363036	0.419782
SDSH_2012	Kukri_c2578_1741	0	0	0.0363036	0.419782
SDSH_2012	RAC875_c39456_346	0	0	0.0363036	0.419782
SDSH_2012	BS00091262_51	0	0	0.0364083	0.420692
SDSH_2012	BS00010590_51	0	0	0.0365664	0.421364
SDSH_2012	GENE-3382_445	0	0	0.0365899	0.421364
SDSH_2012	GENE-0763_212	0	0	0.0365963	0.421364
SDSH_2012	D_contig32593_738	0	0	0.0367443	0.422768
SDSH_2012	BobWhite_c12281_752	0	0	0.036795	0.423051
SDSH_2012	BS00071452_51	0	0	0.0368245	0.423091
SDSH_2012	Excalibur_c2426_1756	0	0	0.0368956	0.423308
SDSH_2012	GENE-1031_697	0	0	0.0370096	0.423814
SDSH_2012	GENE-3955_389	0	0	0.0370441	0.423814
SDSH_2012	CAP11_c1570_187	0	0	0.0370634	0.423814
SDSH_2012	Kukri_c64134_1705	0	0	0.0371313	0.423814
SDSH_2012	BobWhite_c30760_262	0	0	0.0372408	0.424539
SDSH_2012	CAP12_rep_c4483_301	0	0	0.0373175	0.42479
SDSH_2012	Kukri_c88397_242	0	0	0.037339	0.42479
SDSH_2012	BobWhite_rep_c66326_95	0	0	0.0375584	0.426444
SDSH_2012	BS00043474_51	0	0	0.0375632	0.426444
SDSH_2012	RAC875_c21378_474	0	0	0.0376783	0.427152
SDSH_2012	RAC875_rep_c92310_424	0	0	0.0378187	0.428146
SDSH_2012	BobWhite_c15697_456	0	0	0.0380561	0.429933
SDSH_2012	Ra_c9938_1294	0	0	0.0381472	0.430363
SDSH_2012	RAC875_c6094_675	0	0	0.0381872	0.430515
SDSH_2012	wsnp_BE403378B_Ta_2_1	0	0	0.038354	0.431197
SDSH_2012	Tdurum_contig45263_768	0	0	0.0386706	0.433854
SDSH_2012	Ku_c31914_308	0	0	0.0387316	0.434081
SDSH_2012	Tdurum_contig54642_177	0	0	0.0387444	0.434081
SDSH_2012	Kukri_c38173_67	0	0	0.0388744	0.435196
SDSH_2012	GENE-0753_696	0	0	0.0388975	0.435196
SDSH_2012	Tdurum_contig82510_574	0	0	0.0390189	0.435482
SDSH_2012	BobWhite_c1236_1429	0	0	0.0390319	0.435482
SDSH_2012	Tdurum_contig10059_176	0	0	0.0390373	0.435482
SDSH_2012	RAC875_c8662_547	0	0	0.0392301	0.436186
SDSH_2012	Ra_c25852_308	0	0	0.0392946	0.436186
SDSH_2012	Excalibur_c2272_979	0	0	0.0394504	0.437417
SDSH_2012	BS00099497_51	0	0	0.0395898	0.437808
SDSH_2012	GENE-3372_120	0	0	0.0396802	0.438509
SDSH_2012	RFL_Contig679_725	0	0	0.0397604	0.438601
SDSH_2012	IAAV7310	0	0	0.0398159	0.438601
SDSH_2012	Excalibur_c27503_211	0	0	0.0400354	0.440228
SDSH_2012	RAC875_c18672_465	0	0	0.0400469	0.440228
SDSH_2012	GENE-1275_882	0	0	0.0400528	0.440228
SDSH_2012	BS00099498_51	0	0	0.0401481	0.440686
SDSH_2012	Excalibur_c14334_287	0	0	0.0404584	0.440936
SDSH_2012	Kukri_rep_c78141_398	0	0	0.0404584	0.440936
SDSH_2012	RAC875_rep_c106294_562	0	0	0.0404584	0.440936
SDSH_2012	GENE-2020_351	0	0	0.0404817	0.440936
SDSH_2012	wsnp_BF484585A_Td_2_1	0	0	0.0405372	0.440936
SDSH_2012	IACX7596	0	0	0.0407875	0.440936
SDSH_2012	Excalibur_c29839_258	0	0	0.0407954	0.440936
SDSH_2012	RAC875_c32891_654	0	0	0.040868	0.441019
SDSH_2012	BobWhite_c6468_104	0	0	0.0410221	0.441603
SDSH_2012	wsnp_Ex_c15456_23734277	0	0	0.0411647	0.441603
SDSH_2012	GENE-0213_50	0	0	0.0411845	0.441603
SDSH_2012	RAC875_c22997_534	0	0	0.0412184	0.441603
SDSH_2012	Kukri_c16717_1150	0	0	0.0412387	0.441603
SDSH_2012	Kukri_c17324_261	0	0	0.0412395	0.441603
SDSH_2012	BobWhite_rep_c50404_173	0	0	0.0413036	0.441997
SDSH_2012	Ku_c7810_274	0	0	0.0414425	0.44305
SDSH_2012	GENE-1022_67	0	0	0.0415357	0.443054
SDSH_2012	Kukri_c27285_530	0	0	0.0417768	0.444342
SDSH_2012	BobWhite_c4580_669	0	0	0.0418226	0.444342
SDSH_2012	Excalibur_c44883_244	0	0	0.0418253	0.444342
SDSH_2012	Excalibur_rep_c114297_54	0	0	0.0420368	0.445436
SDSH_2012	GENE-1792_762	0	0	0.0421042	0.445569
SDSH_2012	Kukri_c24347_1348	0	0	0.0421683	0.445665
SDSH_2012	Kukri_c19624_1091	0	0	0.0425152	0.448164
SDSH_2012	Tdurum_contig13272_154	0	0	0.0425727	0.448279
SDSH_2012	Kukri_c47342_149	0	0	0.0427251	0.448279
SDSH_2012	Excalibur_rep_c116214_57	0	0	0.042744	0.448279
SDSH_2012	GENE-4156_97	0	0	0.0429027	0.449329
SDSH_2012	RAC875_c15047_109	0	0	0.0429027	0.449329
SDSH_2012	RFL_Contig6092_2226	0	0	0.0430277	0.450348
SDSH_2012	RFL_Contig5320_2552	0	0	0.0431774	0.451331
SDSH_2012	BS00010676_51	0	0	0.0432984	0.452287
SDSH_2012	wsnp_Ex_c8386_14128029	0	0	0.0433872	0.452629
SDSH_2012	Tdurum_contig12995_722	0	0	0.04346	0.452629
SDSH_2012	wsnp_Ex_c26147_35395259	0	0	0.0434774	0.452629
SDSH_2012	Tdurum_contig16648_465	0	0	0.0434795	0.452629
SDSH_2012	Kukri_c24037_162	0	0	0.0434993	0.452629
SDSH_2012	Kukri_c39449_235	0	0	0.0435247	0.452629
SDSH_2012	BobWhite_c54119_160	0	0	0.0435618	0.452725
SDSH_2012	Excalibur_rep_c106510_51	0	0	0.0437931	0.452955
SDSH_2012	D_contig15400_346	0	0	0.0438653	0.452955
SDSH_2012	RAC875_c20837_654	0	0	0.0439455	0.452955
SDSH_2012	Kukri_rep_c101837_193	0	0	0.0440107	0.452955
SDSH_2012	Kukri_rep_c104623_520	0	0	0.0440107	0.452955
SDSH_2012	RAC875_c15066_452	0	0	0.0440143	0.452955
SDSH_2012	Kukri_c28989_244	0	0	0.044072	0.452955
SDSH_2012	BS00071655_51	0	0	0.0441565	0.4531
SDSH_2012	GENE-0250_226	0	0	0.0442846	0.45384
SDSH_2012	BS00039148_51	0	0	0.0444741	0.45492
SDSH_2012	wsnp_Ku_c6602_11531957	0	0	0.0445515	0.455138
SDSH_2012	Ku_c1590_1654	0	0	0.044612	0.45547
SDSH_2012	Kukri_rep_c97547_101	0	0	0.0448754	0.457008
SDSH_2012	BS00025880_51	0	0	0.0449295	0.457272
SDSH_2012	BS00048794_51	0	0	0.0452384	0.458976
SDSH_2012	RAC875_c50023_123	0	0	0.0453508	0.459254
SDSH_2012	Kukri_c27918_97	0	0	0.0454224	0.459406
SDSH_2012	Kukri_rep_c69422_54	0	0	0.0456757	0.460533
SDSH_2012	Kukri_c42043_440	0	0	0.0458654	0.461673
SDSH_2012	Excalibur_c29282_749	0	0	0.0459575	0.461673
SDSH_2012	Kukri_c20202_285	0	0	0.0460272	0.461673
SDSH_2012	Kukri_c6141_602	0	0	0.0460389	0.461673
SDSH_2012	GENE-4972_150	0	0	0.0460449	0.461673
SDSH_2012	Excalibur_rep_c103458_980	0	0	0.0462848	0.463505
SDSH_2012	Tdurum_contig67516_236	0	0	0.0466659	0.465884
SDSH_2012	Kukri_c377_2164	0	0	0.0469046	0.467731
SDSH_2012	Excalibur_c8720_1073	0	0	0.0469553	0.467867
SDSH_2012	RAC875_rep_c120025_121	0	0	0.0470316	0.467867
SDSH_2012	GENE-1337_298	0	0	0.0470355	0.467867
SDSH_2012	BS00064249_51	0	0	0.0471285	0.468139
SDSH_2012	Excalibur_c57450_197	0	0	0.0472076	0.468409
SDSH_2012	Kukri_c9262_267	0	0	0.0472489	0.468432
SDSH_2012	RAC875_rep_c69360_259	0	0	0.0472958	0.468432
SDSH_2012	Excalibur_c29928_1264	0	0	0.0472965	0.468432
SDSH_2012	Excalibur_c2181_927	0	0	0.0474298	0.46918
SDSH_2012	Excalibur_c60134_195	0	0	0.0475182	0.469767
SDSH_2012	RAC875_c10364_460	0	0	0.0480741	0.471845
SDSH_2012	Excalibur_c38386_305	0	0	0.0480774	0.471845
SDSH_2012	RAC875_c55803_602	0	0	0.0481106	0.471885
SDSH_2012	Ku_c16166_451	0	0	0.0481874	0.472353
SDSH_2012	Kukri_c81766_686	0	0	0.0486301	0.474399
SDSH_2012	RAC875_c21650_127	0	0	0.0488194	0.474978
SDSH_2012	Kukri_c28261_1041	0	0	0.0489004	0.474978
SDSH_2012	BS00039147_51	0	0	0.0490332	0.475146
SDSH_2012	Tdurum_contig42718_1576	0	0	0.0490581	0.475146
SDSH_2012	Excalibur_rep_c103218_380	0	0	0.0494648	0.47674
SDSH_2012	GENE-4899_150	0	0	0.0495242	0.47674
SDSH_2012	IAAV465	0	0	0.049605	0.47674
SDSH_2012	BobWhite_c4253_568	0	0	0.049704	0.47674
SDSH_2012	wsnp_Ex_c18733_27607958	0	0	0.0497524	0.47674
SDSH_2012	Excalibur_c7537_1370	0	0	0.0497755	0.47674
SDSH_2012	Excalibur_rep_c68751_84	0	0	0.0499063	0.477443
SDSH_2012	RFL_Contig2954_548	0	0	0.0500267	0.478246
SDSH_2012	Kukri_c29820_651	0	0	0.0501358	0.478725
SDSH_2012	Kukri_c2726_112	0	0	0.0502306	0.47893
SDSH_2012	RAC875_rep_c98978_104	0	0	0.0503978	0.479533
SDSH_2012	Excalibur_c1006_817	0	0	0.0504357	0.479612
SDSH_2012	GENE-4049_226	0	0	0.0505025	0.47968
SDSH_2012	Kukri_c96159_197	0	0	0.050508	0.47968
SDSH_2012	Kukri_rep_c107896_69	0	0	0.0505864	0.47968
SDSH_2012	RAC875_c6806_361	0	0	0.0506717	0.47968
SDSH_2012	BS00087277_51	0	0	0.050673	0.47968
SDSH_2012	Kukri_c33997_855	0	0	0.0507089	0.47968
SDSH_2012	Ku_c37022_183	0	0	0.0508416	0.480161
SDSH_2012	Tdurum_contig13416_769	0	0	0.0508486	0.480161
SDSH_2012	RAC875_c39014_417	0	0	0.0508969	0.480337
SDSH_2012	Excalibur_c12482_901	0	0	0.0511868	0.482138
SDSH_2012	BobWhite_c12967_378	0	0	0.0512065	0.482138
SDSH_2012	JD_c149_3175	0	0	0.051284	0.482587
SDSH_2012	BobWhite_c4514_298	0	0	0.0518469	0.486844
SDSH_2012	IAAV7575	0	0	0.0520666	0.48797
SDSH_2012	Tdurum_contig54737_537	0	0	0.052108	0.488076
SDSH_2012	Ku_c14013_877	0	0	0.0524367	0.490214
SDSH_2012	BS00029877_51	0	0	0.0527618	0.491433
SDSH_2012	Tdurum_contig15870_823	0	0	0.0528501	0.491433
SDSH_2012	RAC875_c10317_740	0	0	0.0528593	0.491433
SDSH_2012	Excalibur_c53725_1252	0	0	0.0528905	0.491433
SDSH_2012	wsnp_Ex_c34123_42489621	0	0	0.0534646	0.493939
SDSH_2012	RAC875_c57068_645	0	0	0.0535472	0.494341
SDSH_2012	Tdurum_contig17201_450	0	0	0.0535691	0.494341
SDSH_2012	RAC875_c48773_253	0	0	0.0537276	0.49524
SDSH_2012	RAC875_c30829_1711	0	0	0.0539632	0.495898
SDSH_2012	BS00058770_51	0	0	0.054033	0.495898
SDSH_2012	tplb0037k05_1475	0	0	0.0545139	0.498522
SDSH_2012	Excalibur_c3973_1349	0	0	0.0546633	0.499045
SDSH_2012	Ra_c17499_272	0	0	0.054745	0.499509
SDSH_2012	Tdurum_contig13083_567	0	0	0.0549544	0.500774
SDSH_2012	BS00065157_51	0	0	0.0549761	0.500774
SDSH_2012	GENE-4060_106	0	0	0.0550837	0.501279
SDSH_2012	BS00055838_51	0	0	0.0550934	0.501279
SDSH_2012	Kukri_c65380_570	0	0	0.0553774	0.503016
SDSH_2012	Kukri_c10501_207	0	0	0.055413	0.503059
SDSH_2012	wsnp_Ex_c5072_9006966	0	0	0.0557989	0.505117
SDSH_2012	Ku_c462_1417	0	0	0.0559823	0.505117
SDSH_2012	Kukri_c3895_530	0	0	0.0561809	0.506064
SDSH_2012	BS00022154_51	0	0	0.0563328	0.506267
SDSH_2012	IAAV2501	0	0	0.0563732	0.506267
SDSH_2012	RAC875_c63782_1221	0	0	0.0564263	0.506267
SDSH_2012	Tdurum_contig11891_621	0	0	0.0565154	0.506267
SDSH_2012	RAC875_c8757_589	0	0	0.0567525	0.50783
SDSH_2012	Kukri_c102760_253	0	0	0.0568755	0.508235
SDSH_2012	RFL_Contig3424_766	0	0	0.0570144	0.508527
SDSH_2012	RAC875_c16962_288	0	0	0.0570184	0.508527
SDSH_2012	BS00003839_51	0	0	0.0571284	0.508669
SDSH_2012	RAC875_rep_c110970_103	0	0	0.0573249	0.508756
SDSH_2012	IAAV1066	0	0	0.0573926	0.508945
SDSH_2012	BS00079185_51	0	0	0.0575614	0.509448
SDSH_2012	RFL_Contig2815_660	0	0	0.0576595	0.510038
SDSH_2012	Excalibur_c46864_118	0	0	0.0579814	0.510936
SDSH_2012	RFL_Contig1567_2182	0	0	0.0583201	0.512528
SDSH_2012	RAC875_c18094_69	0	0	0.0585004	0.513557
SDSH_2012	Ku_c53298_1284	0	0	0.0585963	0.513625
SDSH_2012	Kukri_c29939_68	0	0	0.0591222	0.515535
SDSH_2012	Tdurum_contig45726_1116	0	0	0.0593028	0.516409
SDSH_2012	D_contig17196_494	0	0	0.0596641	0.518711
SDSH_2012	Kukri_rep_c108791_458	0	0	0.0602691	0.521294
SDSH_2012	Ku_c2189_853	0	0	0.0602786	0.521294
SDSH_2012	RAC875_c45182_152	0	0	0.0603047	0.521294
SDSH_2012	JD_c4044_1287	0	0	0.06041	0.521499
SDSH_2012	Excalibur_c26312_364	0	0	0.0604883	0.521691
SDSH_2012	Excalibur_c52196_235	0	0	0.0606582	0.522601
SDSH_2012	RAC875_rep_c112241_279	0	0	0.0607012	0.522618
SDSH_2012	Excalibur_c8720_1050	0	0	0.0609882	0.522962
SDSH_2012	GENE-4920_222	0	0	0.061139	0.523244
SDSH_2012	Kukri_rep_c88894_497	0	0	0.0611614	0.523244
SDSH_2012	BS00048293_51	0	0	0.0611915	0.523244
SDSH_2012	RAC875_c45685_183	0	0	0.0614641	0.52434
SDSH_2012	Tdurum_contig13746_167	0	0	0.0615064	0.52434
SDSH_2012	BS00041398_51	0	0	0.0618492	0.526156
SDSH_2012	GENE-4458_691	0	0	0.0619439	0.526409
SDSH_2012	GENE-2825_442	0	0	0.0620997	0.527015
SDSH_2012	IACX11633	0	0	0.062159	0.527133
SDSH_2012	Kukri_c7758_505	0	0	0.062407	0.52807
SDSH_2012	wsnp_Ra_c3450_6434387	0	0	0.0624408	0.52807
SDSH_2012	TA004646-0293	0	0	0.062484	0.52807
SDSH_2012	Excalibur_c34171_749	0	0	0.0624973	0.52807
SDSH_2012	Excalibur_c88081_143	0	0	0.0626438	0.528137
SDSH_2012	Kukri_rep_c104959_641	0	0	0.062656	0.528137
SDSH_2012	wsnp_Ex_c1016_1943126	0	0	0.0637218	0.534242
SDSH_2012	BobWhite_c11652_421	0	0	0.0639601	0.534911
SDSH_2012	Excalibur_c15503_1350	0	0	0.063973	0.534911
SDSH_2012	Excalibur_c60554_394	0	0	0.0640624	0.535095
SDSH_2012	RFL_Contig932_1253	0	0	0.0640873	0.535095
SDSH_2012	Kukri_c11195_268	0	0	0.0642376	0.535408
SDSH_2012	Kukri_c91279_125	0	0	0.0644616	0.535511
SDSH_2012	BobWhite_rep_c49991_177	0	0	0.0649868	0.537076
SDSH_2012	RAC875_c22792_672	0	0	0.0653458	0.53922
SDSH_2012	wsnp_CAP8_c7723_3536264	0	0	0.0656996	0.539924
SDSH_2012	wsnp_Ra_c8484_14372815	0	0	0.0657606	0.539924
SDSH_2012	Tdurum_contig85797_123	0	0	0.065764	0.539924
SDSH_2012	BobWhite_c12687_131	0	0	0.0660392	0.541722
SDSH_2012	BS00025792_51	0	0	0.0661684	0.541786
SDSH_2012	BS00011467_51	0	0	0.0662196	0.541786
SDSH_2012	BobWhite_c1059_1825	0	0	0.0662539	0.541786
SDSH_2012	Kukri_rep_c113085_528	0	0	0.0662591	0.541786
SDSH_2012	GENE-0753_342	0	0	0.0662914	0.541786
SDSH_2012	BS00067161_51	0	0	0.066601	0.543221
SDSH_2012	Excalibur_rep_c69456_717	0	0	0.0669316	0.545005
SDSH_2012	BS00039197_51	0	0	0.0670461	0.545005
SDSH_2012	RAC875_c5799_170	0	0	0.0670533	0.545005
SDSH_2012	Tdurum_contig10948_764	0	0	0.0671451	0.545193
SDSH_2012	BS00067644_51	0	0	0.0675141	0.546821
SDSH_2012	Ex_c2051_225	0	0	0.0678385	0.547099
SDSH_2012	Kukri_c55063_339	0	0	0.0678793	0.547099
SDSH_2012	GENE-1123_531	0	0	0.0679327	0.547099
SDSH_2012	tplb0032f08_401	0	0	0.0681672	0.547099
SDSH_2012	Kukri_c49685_617	0	0	0.0681834	0.547099
SDSH_2012	Ex_c9403_942	0	0	0.0681834	0.547099
SDSH_2012	Kukri_c11587_131	0	0	0.0681834	0.547099
SDSH_2012	Excalibur_c20610_251	0	0	0.0681892	0.547099
SDSH_2012	IACX13378	0	0	0.0681892	0.547099
SDSH_2012	Excalibur_c20610_149	0	0	0.0681892	0.547099
SDSH_2012	IAAV3666	0	0	0.0681892	0.547099
SDSH_2012	BS00049927_51	0	0	0.0683996	0.548515
SDSH_2012	RFL_Contig1118_1073	0	0	0.0685066	0.548755
SDSH_2012	BS00066054_51	0	0	0.0686324	0.549296
SDSH_2012	GENE-4028_152	0	0	0.0686681	0.549311
SDSH_2012	Kukri_c908_467	0	0	0.0687184	0.549443
SDSH_2012	Ra_c7745_1253	0	0	0.0689381	0.550656
SDSH_2012	RAC875_c33239_680	0	0	0.0695999	0.554338
SDSH_2012	IACX5970	0	0	0.0700991	0.55585
SDSH_2012	Ra_c7745_1437	0	0	0.0702205	0.556051
SDSH_2012	Tdurum_contig25445_169	0	0	0.0704842	0.557516
SDSH_2012	CAP12_c6939_216	0	0	0.0712211	0.561428
SDSH_2012	GENE-4777_297	0	0	0.0713461	0.561868
SDSH_2012	BS00023058_51	0	0	0.071456	0.562229
SDSH_2012	BobWhite_c11365_873	0	0	0.0715191	0.562411
SDSH_2012	BS00032146_51	0	0	0.0718217	0.563826
SDSH_2012	BobWhite_c6998_115	0	0	0.071931	0.56401
SDSH_2012	Ra_c56967_900	0	0	0.0722912	0.565441
SDSH_2012	Excalibur_c39207_880	0	0	0.0723899	0.565441
SDSH_2012	BobWhite_rep_c48818_392	0	0	0.0724472	0.565441
SDSH_2012	Ra_c15153_324	0	0	0.0725713	0.565441
SDSH_2012	Ra_c14565_1056	0	0	0.0727788	0.565904
SDSH_2012	Kukri_c100378_51	0	0	0.0728053	0.565904
SDSH_2012	wsnp_Ku_c7784_13343904	0	0	0.0732397	0.566487
SDSH_2012	Kukri_c19379_1091	0	0	0.0733178	0.566487
SDSH_2012	RAC875_c54927_238	0	0	0.0734541	0.566641
SDSH_2012	BS00065750_51	0	0	0.0734989	0.566717
SDSH_2012	Tdurum_contig74742_224	0	0	0.0738283	0.568241
SDSH_2012	Kukri_rep_c110570_421	0	0	0.0738602	0.568241
SDSH_2012	Kukri_c3866_718	0	0	0.0738732	0.568241
SDSH_2012	BS00106043_51	0	0	0.0739067	0.568241
SDSH_2012	BobWhite_c1907_124	0	0	0.0741611	0.569118
SDSH_2012	Kukri_c17963_378	0	0	0.0749229	0.57228
SDSH_2012	Ku_c34922_447	0	0	0.0749903	0.57228
SDSH_2012	RAC875_c14994_490	0	0	0.0749965	0.57228
SDSH_2012	wsnp_Ex_c53729_56868062	0	0	0.0756236	0.575982
SDSH_2012	wsnp_Ex_c26147_35395059	0	0	0.0756892	0.576142
SDSH_2012	BobWhite_c22795_443	0	0	0.0758233	0.576142
SDSH_2012	RAC875_rep_c71000_144	0	0	0.0758722	0.576142
SDSH_2012	CAP7_s13093_198	0	0	0.076148	0.577536
SDSH_2012	BS00089734_51	0	0	0.076629	0.579558
SDSH_2012	GENE-4359_102	0	0	0.076629	0.579558
SDSH_2012	IAAV9176	0	0	0.0769389	0.58109
SDSH_2012	Tdurum_contig24612_209	0	0	0.0773666	0.582963
SDSH_2012	Tdurum_contig16679_356	0	0	0.0775425	0.583657
SDSH_2012	Tdurum_contig11334_554	0	0	0.0775816	0.583657
SDSH_2012	BS00065823_51	0	0	0.0782323	0.58568
SDSH_2012	CAP7_c1527_136	0	0	0.0783811	0.586021
SDSH_2012	Ra_c69499_1258	0	0	0.0784077	0.586021
SDSH_2012	RAC875_c18088_2222	0	0	0.0787984	0.586653
SDSH_2012	Kukri_c16382_396	0	0	0.0788057	0.586653
SDSH_2012	wsnp_Ex_c15341_23591761	0	0	0.0788345	0.586653
SDSH_2012	Ra_c44944_995	0	0	0.0788891	0.586653
SDSH_2012	Kukri_c783_1833	0	0	0.0790923	0.586969
SDSH_2012	Kukri_c10763_66	0	0	0.0793988	0.587907
SDSH_2012	RAC875_c49792_228	0	0	0.0794724	0.587907
SDSH_2012	BS00022045_51	0	0	0.0795733	0.588291
SDSH_2012	RAC875_c19999_341	0	0	0.0797806	0.588681
SDSH_2012	RAC875_c23327_460	0	0	0.0800359	0.589725
SDSH_2012	Kukri_c34845_242	0	0	0.0801295	0.589725
SDSH_2012	Kukri_rep_c104153_109	0	0	0.0801543	0.589725
SDSH_2012	wsnp_Ku_rep_c101330_88510141	0	0	0.0808721	0.592832
SDSH_2012	BS00003914_51	0	0	0.080912	0.592832
SDSH_2012	wsnp_Ku_c9746_16265756	0	0	0.0809648	0.592832
SDSH_2012	Tdurum_contig34911_118	0	0	0.0811484	0.593272
SDSH_2012	GENE-3798_1143	0	0	0.0813097	0.594184
SDSH_2012	wsnp_Ex_c3057_5636572	0	0	0.0813668	0.594283
SDSH_2012	RAC875_rep_c73465_334	0	0	0.0815685	0.594762
SDSH_2012	Tdurum_contig11277_532	0	0	0.0816183	0.594762
SDSH_2012	Tdurum_contig47491_258	0	0	0.0817408	0.594876
SDSH_2012	Kukri_c23300_267	0	0	0.0818078	0.594876
SDSH_2012	Excalibur_c36481_519	0	0	0.0819891	0.595484
SDSH_2012	wsnp_Ex_c14681_22747500	0	0	0.0820016	0.595484
SDSH_2012	Kukri_c18052_356	0	0	0.0821418	0.595707
SDSH_2012	Ra_c30889_740	0	0	0.0822001	0.595707
SDSH_2012	RAC875_c60514_90	0	0	0.0822304	0.595707
SDSH_2012	Ku_c7572_802	0	0	0.0823219	0.595707
SDSH_2012	tplb0055m05_1805	0	0	0.082381	0.595707
SDSH_2012	BS00093156_51	0	0	0.0824117	0.595707
SDSH_2012	Tdurum_contig4567_1261	0	0	0.0825041	0.595707
SDSH_2012	Kukri_c2454_59	0	0	0.0825879	0.595707
SDSH_2012	Excalibur_c42561_544	0	0	0.0827824	0.595707
SDSH_2012	Tdurum_contig25797_564	0	0	0.0829135	0.595707
SDSH_2012	wsnp_Ex_c27136_36355033	0	0	0.0830271	0.596178
SDSH_2012	Excalibur_c40993_1129	0	0	0.0832051	0.596178
SDSH_2012	BobWhite_c20800_316	0	0	0.0832175	0.596178
SDSH_2012	Kukri_c13747_464	0	0	0.0832243	0.596178
SDSH_2012	Kukri_c44549_82	0	0	0.0837039	0.597417
SDSH_2012	Tdurum_contig54925_291	0	0	0.0844544	0.600923
SDSH_2012	Kukri_c6815_288	0	0	0.0845267	0.601173
SDSH_2012	Excalibur_rep_c111191_119	0	0	0.0847169	0.601555
SDSH_2012	Excalibur_c20007_555	0	0	0.0847385	0.601555
SDSH_2012	Kukri_c46030_412	0	0	0.0847428	0.601555
SDSH_2012	BS00071651_51	0	0	0.0847738	0.601555
SDSH_2012	BS00062642_51	0	0	0.0851083	0.602405
SDSH_2012	Excalibur_c17250_592	0	0	0.0851618	0.602474
SDSH_2012	IACX5756	0	0	0.0855104	0.603855
SDSH_2012	RAC875_c39312_272	0	0	0.0855365	0.603855
SDSH_2012	BobWhite_c30745_232	0	0	0.0856216	0.604193
SDSH_2012	RAC875_c20852_1217	0	0	0.0859349	0.605087
SDSH_2012	RAC875_c6138_1112	0	0	0.0861679	0.606209
SDSH_2012	Excalibur_c1747_261	0	0	0.0864043	0.607126
SDSH_2012	Tdurum_contig12722_844	0	0	0.0869138	0.609863
SDSH_2012	Kukri_s117136_180	0	0	0.0870186	0.610334
SDSH_2012	RAC875_c9309_145	0	0	0.0872107	0.610362
SDSH_2012	Tdurum_contig55193_347	0	0	0.0876884	0.612822
SDSH_2012	Tdurum_contig10307_375	0	0	0.0878682	0.613376
SDSH_2012	IAAV6612	0	0	0.0880256	0.613492
SDSH_2012	Excalibur_c38751_118	0	0	0.0880476	0.613492
SDSH_2012	Kukri_c19815_969	0	0	0.0880516	0.613492
SDSH_2012	Kukri_c12602_1083	0	0	0.0882488	0.613492
SDSH_2012	BS00074439_51	0	0	0.0883189	0.613492
SDSH_2012	Ra_c35412_494	0	0	0.0883386	0.613492
SDSH_2012	IAAV3413	0	0	0.0885013	0.614096
SDSH_2012	BS00022773_51	0	0	0.0890384	0.615259
SDSH_2012	wsnp_JD_c1988_2766651	0	0	0.0890481	0.615259
SDSH_2012	wsnp_Ex_c16963_25554400	0	0	0.0892163	0.615439
SDSH_2012	Excalibur_rep_c109393_88	0	0	0.0893251	0.615439
SDSH_2012	Tdurum_contig56644_429	0	0	0.0894655	0.615439
SDSH_2012	Excalibur_c23738_213	0	0	0.0896521	0.615439
SDSH_2012	D_contig61264_40	0	0	0.0896684	0.615439
SDSH_2012	wsnp_BF201102B_Ta_2_5	0	0	0.0897576	0.615439
SDSH_2012	RFL_Contig1456_1438	0	0	0.0898114	0.615439
SDSH_2012	wsnp_JD_c4641_5774711	0	0	0.0899797	0.615439
SDSH_2012	Kukri_c25034_2042	0	0	0.0900606	0.615439
SDSH_2012	wsnp_Ex_c23689_32927141	0	0	0.0901414	0.615732
SDSH_2012	Tdurum_contig10669_1621	0	0	0.0903792	0.616735
SDSH_2012	RAC875_c25930_1065	0	0	0.0904076	0.616735
SDSH_2012	RAC875_c45525_131	0	0	0.0904403	0.616735
SDSH_2012	Tdurum_contig49509_456	0	0	0.0907594	0.616837
SDSH_2012	Tdurum_contig12879_1384	0	0	0.0909867	0.618123
SDSH_2012	RAC875_c52856_250	0	0	0.0910946	0.618338
SDSH_2012	BobWhite_c24194_255	0	0	0.0913986	0.619039
SDSH_2012	Excalibur_c2423_234	0	0	0.0914118	0.619039
SDSH_2012	wsnp_Ex_c11039_17902115	0	0	0.0914268	0.619039
SDSH_2012	BobWhite_c23771_525	0	0	0.0915189	0.619146
SDSH_2012	BS00068239_51	0	0	0.0915591	0.619159
SDSH_2012	wsnp_RFL_Contig3118_3061389	0	0	0.0917758	0.619856
SDSH_2012	RFL_Contig755_592	0	0	0.09178	0.619856
SDSH_2012	Tdurum_contig10669_1535	0	0	0.0918532	0.619856
SDSH_2012	GENE-4225_254	0	0	0.0920475	0.620651
SDSH_2012	Kukri_c26281_116	0	0	0.092156	0.621125
SDSH_2012	Kukri_c54820_382	0	0	0.0922765	0.621381
SDSH_2012	RAC875_c18088_950	0	0	0.0923472	0.621381
SDSH_2012	Kukri_rep_c73936_154	0	0	0.09349	0.625098
SDSH_2012	GENE-3939_576	0	0	0.0935464	0.625098
SDSH_2012	BS00088624_51	0	0	0.0937545	0.625801
SDSH_2012	wsnp_Ex_c943_1808577	0	0	0.0938141	0.625801
SDSH_2012	Excalibur_rep_c69730_391	0	0	0.0938903	0.626042
SDSH_2012	D_contig19034_430	0	0	0.094347	0.628064
SDSH_2012	wsnp_Ex_c31123_39956138	0	0	0.0944823	0.628458
SDSH_2012	RAC875_s113798_95	0	0	0.0947847	0.628912
SDSH_2012	BS00039641_51	0	0	0.094805	0.628912
SDSH_2012	Kukri_c336_1171	0	0	0.0950965	0.629437
SDSH_2012	Tdurum_contig11382_542	0	0	0.0951395	0.629465
SDSH_2012	Tdurum_contig33980_153	0	0	0.0958054	0.632066
SDSH_2012	IAAV1311	0	0	0.0963405	0.634049
SDSH_2012	BobWhite_c38929_56	0	0	0.0965529	0.634161
SDSH_2012	RAC875_c25756_279	0	0	0.0967819	0.63515
SDSH_2012	Kukri_c908_155	0	0	0.0968209	0.63515
SDSH_2012	BS00049793_51	0	0	0.0969038	0.635437
SDSH_2012	BS00022878_51	0	0	0.0971924	0.636814
SDSH_2012	tplb0028k07_1268	0	0	0.0974586	0.637396
SDSH_2012	RAC875_c82406_177	0	0	0.0975062	0.637396
SDSH_2012	wsnp_Ex_c2505_4679749	0	0	0.0975169	0.637396
SDSH_2012	Tdurum_contig19352_76	0	0	0.0975169	0.637396
SDSH_2012	Excalibur_c5168_512	0	0	0.0984726	0.641832
SDSH_2012	RFL_Contig4247_885	0	0	0.098523	0.641903
SDSH_2012	Kukri_c19554_420	0	0	0.0988573	0.643564
SDSH_2012	CAP11_c852_603	0	0	0.0990165	0.643826
SDSH_2012	Excalibur_c12446_155	0	0	0.0991968	0.644151
SDSH_2012	Kukri_c10170_795	0	0	0.0992062	0.644151
SDSH_2012	RAC875_c45936_129	0	0	0.0992331	0.644151
SDSH_2012	Excalibur_c37778_100	0	0	0.0992651	0.644151
SDSH_2012	Ex_c69833_480	0	0	0.0994353	0.644816
SDSH_2012	CAP7_s12849_67	0	0	0.0997939	0.645594
SDSH_2012	Tdurum_contig12879_1200	0	0	0.0998141	0.645594
SDSH_2012	RAC875_c17197_504	0	0	0.0998473	0.645594
SDSH_2012	Kukri_c33561_564	0	0	0.0998948	0.645594
SDSH_2012	IAAV2125	0	0	0.0999899	0.645755
SDSH_2012	Kukri_c908_1645	0	0	0.100045	0.645851
SDSH_2012	wsnp_Ex_c54772_57527387	0	0	0.100185	0.64624
SDSH_2012	Excalibur_c30730_253	0	0	0.100385	0.6466
SDSH_2012	IAAV4388	0	0	0.100409	0.6466
SDSH_2012	wsnp_Ku_c2486_4751695	0	0	0.10044	0.6466
SDSH_2012	Excalibur_c16135_253	0	0	0.100733	0.647261
SDSH_2012	BS00066499_51	0	0	0.101073	0.648106
SDSH_2012	Excalibur_c37943_399	0	0	0.101276	0.648645
SDSH_2012	BobWhite_rep_c64247_261	0	0	0.101417	0.649283
SDSH_2012	wsnp_Ku_c52392_57380726	0	0	0.101632	0.650402
SDSH_2012	Excalibur_c16470_623	0	0	0.101673	0.650413
SDSH_2012	RAC875_c5909_275	0	0	0.101823	0.650492
SDSH_2012	IAAV4190	0	0	0.101947	0.650492
SDSH_2012	Ex_c17493_1618	0	0	0.102221	0.650492
SDSH_2012	BobWhite_c40465_344	0	0	0.102551	0.651393
SDSH_2012	GENE-0802_116	0	0	0.102983	0.651393
SDSH_2012	Tdurum_contig10669_1557	0	0	0.102995	0.651393
SDSH_2012	Tdurum_contig31682_53	0	0	0.103048	0.651393
SDSH_2012	IACX626	0	0	0.103148	0.651393
SDSH_2012	wsnp_BG606986A_Ta_2_4	0	0	0.103152	0.651393
SDSH_2012	RAC875_c21811_284	0	0	0.103234	0.651657
SDSH_2012	RFL_Contig1456_1130	0	0	0.103349	0.652134
SDSH_2012	Tdurum_contig41918_666	0	0	0.103516	0.652679
SDSH_2012	wsnp_Ex_c12117_19381492	0	0	0.103869	0.65363
SDSH_2012	BS00022674_51	0	0	0.10415	0.654894
SDSH_2012	RAC875_c45453_509	0	0	0.104319	0.654925
SDSH_2012	BS00020112_51	0	0	0.104417	0.654925
SDSH_2012	RAC875_c10878_1223	0	0	0.104644	0.65571
SDSH_2012	wsnp_Ex_rep_c67011_65463819	0	0	0.104889	0.656325
SDSH_2012	BS00011722_51	0	0	0.105066	0.656582
SDSH_2012	Kukri_c35352_483	0	0	0.105128	0.65667
SDSH_2012	wsnp_Ex_rep_c66426_64644630	0	0	0.105298	0.657177
SDSH_2012	wsnp_Ex_c19993_29024127	0	0	0.105323	0.657177
SDSH_2012	Excalibur_rep_c69275_346	0	0	0.10564	0.658645
SDSH_2012	wsnp_Ex_c33654_42106735	0	0	0.105925	0.659117
SDSH_2012	RAC875_c7291_388	0	0	0.106	0.659117
SDSH_2012	Tdurum_contig71786_231	0	0	0.106125	0.659136
SDSH_2012	RAC875_rep_c106566_197	0	0	0.106278	0.659832
SDSH_2012	BobWhite_c2236_111	0	0	0.106413	0.660422
SDSH_2012	Tdurum_contig10100_230	0	0	0.106573	0.660685
SDSH_2012	Tdurum_contig50326_645	0	0	0.106578	0.660685
SDSH_2012	BS00105531_51	0	0	0.106648	0.660866
SDSH_2012	BobWhite_rep_c48906_121	0	0	0.107093	0.662645
SDSH_2012	BobWhite_c21589_200	0	0	0.1074	0.663247
SDSH_2012	BS00027346_51	0	0	0.107809	0.665014
SDSH_2012	CAP11_c1021_200	0	0	0.108063	0.666327
SDSH_2012	RAC875_c400_1363	0	0	0.108307	0.667069
SDSH_2012	BS00068390_51	0	0	0.108421	0.667522
SDSH_2012	GENE-4927_542	0	0	0.108539	0.667701
SDSH_2012	D_contig15052_472	0	0	0.108626	0.667701
SDSH_2012	GENE-1674_631	0	0	0.108695	0.667701
SDSH_2012	wsnp_Ex_c26968_36188964	0	0	0.108697	0.667701
SDSH_2012	BS00067706_51	0	0	0.108746	0.667747
SDSH_2012	RAC875_c14049_376	0	0	0.109038	0.668935
SDSH_2012	Kukri_c4204_1946	0	0	0.109102	0.668935
SDSH_2012	JD_c3211_962	0	0	0.10933	0.668969
SDSH_2012	JD_c12198_642	0	0	0.109383	0.668969
SDSH_2012	Excalibur_c11941_612	0	0	0.109395	0.668969
SDSH_2012	Tdurum_contig56876_1078	0	0	0.109816	0.67024
SDSH_2012	Kukri_c14891_98	0	0	0.109854	0.67024
SDSH_2012	Excalibur_c40122_280	0	0	0.109917	0.67037
SDSH_2012	tplb0052b04_1651	0	0	0.11027	0.671516
SDSH_2012	BobWhite_c6664_386	0	0	0.110367	0.671797
SDSH_2012	RAC875_c315_1309	0	0	0.110399	0.671797
SDSH_2012	GENE-0412_338	0	0	0.110522	0.672036
SDSH_2012	GENE-3787_220	0	0	0.111102	0.674302
SDSH_2012	Ra_c37969_549	0	0	0.111314	0.674616
SDSH_2012	BS00084109_51	0	0	0.111425	0.674616
SDSH_2012	wsnp_Ex_c1016_1943573	0	0	0.111649	0.674616
SDSH_2012	Ex_c8890_2370	0	0	0.111686	0.674616
SDSH_2012	Excalibur_c14451_389	0	0	0.112101	0.67515
SDSH_2012	wsnp_BQ168298B_Ta_1_6	0	0	0.11235	0.67515
SDSH_2012	BS00110896_51	0	0	0.112366	0.67515
SDSH_2012	Kukri_c14906_220	0	0	0.112371	0.67515
SDSH_2012	Ra_c11488_297	0	0	0.112529	0.675449
SDSH_2012	Excalibur_c7136_1260	0	0	0.112753	0.676226
SDSH_2012	JD_c6934_1038	0	0	0.112855	0.676587
SDSH_2012	Kukri_c39421_2039	0	0	0.11313	0.677059
SDSH_2012	Kukri_c23717_188	0	0	0.113243	0.677059
SDSH_2012	RAC875_c62895_300	0	0	0.113258	0.677059
SDSH_2012	RAC875_c75885_302	0	0	0.113424	0.677059
SDSH_2012	Tdurum_contig33419_337	0	0	0.113431	0.677059
SDSH_2012	wsnp_BF478690B_Ta_2_1	0	0	0.113673	0.677734
SDSH_2012	Excalibur_c14451_1313	0	0	0.113901	0.678843
SDSH_2012	wsnp_Ex_c943_1808232	0	0	0.114359	0.680325
SDSH_2012	RAC875_c38873_1118	0	0	0.114851	0.682501
SDSH_2012	Kukri_c40764_367	0	0	0.114964	0.682654
SDSH_2012	RAC875_c34928_108	0	0	0.115008	0.682654
SDSH_2012	Tdurum_contig49841_618	0	0	0.115359	0.68344
SDSH_2012	IAAV6731	0	0	0.115468	0.68346
SDSH_2012	BS00075795_51	0	0	0.115476	0.68346
SDSH_2012	Tdurum_contig10026_1493	0	0	0.115835	0.683993
SDSH_2012	RAC875_c7978_81	0	0	0.115861	0.683993
SDSH_2012	Tdurum_contig29238_371	0	0	0.116047	0.684591
SDSH_2012	Tdurum_contig9713_488	0	0	0.11612	0.684772
SDSH_2012	Tdurum_contig76266_342	0	0	0.116304	0.685115
SDSH_2012	Tdurum_contig12214_543	0	0	0.116348	0.685121
SDSH_2012	RAC875_c9897_682	0	0	0.116396	0.685158
SDSH_2012	Tdurum_contig9584_455	0	0	0.116955	0.686582
SDSH_2012	Kukri_rep_c107126_173	0	0	0.116977	0.686582
SDSH_2012	Kukri_c484_1877	0	0	0.117099	0.686999
SDSH_2012	GENE-3303_14	0	0	0.117175	0.686999
SDSH_2012	BS00051105_51	0	0	0.117468	0.688223
SDSH_2012	Excalibur_c5065_566	0	0	0.117848	0.68846
SDSH_2012	Ex_c4465_882	0	0	0.118029	0.688896
SDSH_2012	Kukri_rep_c113231_244	0	0	0.118187	0.688896
SDSH_2012	Ra_c7855_938	0	0	0.11838	0.689087
SDSH_2012	Tdurum_contig31087_229	0	0	0.118484	0.689146
SDSH_2012	RAC875_rep_c113337_153	0	0	0.118803	0.689985
SDSH_2012	Kukri_c13708_204	0	0	0.118857	0.689985
SDSH_2012	wsnp_Ex_c16963_25554867	0	0	0.118889	0.689985
SDSH_2012	wsnp_RFL_Contig2504_2093982	0	0	0.118889	0.689985
SDSH_2012	Kukri_c31599_1456	0	0	0.118918	0.689985
SDSH_2012	Excalibur_c20098_350	0	0	0.119507	0.692305
SDSH_2012	Tdurum_contig17216_310	0	0	0.119531	0.692305
SDSH_2012	D_contig35755_111	0	0	0.120041	0.693528
SDSH_2012	RAC875_c28390_99	0	0	0.1203	0.694283
SDSH_2012	Excalibur_c40335_198	0	0	0.120498	0.694933
SDSH_2012	Kukri_c53004_344	0	0	0.120617	0.695112
SDSH_2012	Excalibur_c40231_699	0	0	0.120669	0.695112
SDSH_2012	BS00022574_51	0	0	0.120698	0.695112
SDSH_2012	BS00022107_51	0	0	0.121131	0.695612
SDSH_2012	Tdurum_contig44219_165	0	0	0.121214	0.695655
SDSH_2012	RFL_Contig2446_1241	0	0	0.121302	0.695655
SDSH_2012	RAC875_c14195_1155	0	0	0.121478	0.695848
SDSH_2012	BS00032525_51	0	0	0.121843	0.696009
SDSH_2012	RAC875_rep_c112555_200	0	0	0.122132	0.697168
SDSH_2012	Kukri_c15388_692	0	0	0.122516	0.698809
SDSH_2012	Kukri_c65484_161	0	0	0.122857	0.699483
SDSH_2012	BS00021968_51	0	0	0.122883	0.699483
SDSH_2012	IACX8002	0	0	0.12319	0.69976
SDSH_2012	RAC875_c25154_17	0	0	0.123424	0.700598
SDSH_2012	Tdurum_contig83937_560	0	0	0.123855	0.701819
SDSH_2012	BobWhite_c43_86	0	0	0.124295	0.702593
SDSH_2012	GENE-2890_482	0	0	0.124408	0.702742
SDSH_2012	IACX1477	0	0	0.124486	0.702936
SDSH_2012	Ex_c67202_741	0	0	0.124577	0.703204
SDSH_2012	BS00064813_51	0	0	0.124668	0.703466
SDSH_2012	RAC875_c1073_239	0	0	0.12471	0.703466
SDSH_2012	RAC875_c11695_2194	0	0	0.124941	0.704485
SDSH_2012	Excalibur_c32546_314	0	0	0.124977	0.704485
SDSH_2012	Kukri_c89906_197	0	0	0.125248	0.704864
SDSH_2012	BS00049210_51	0	0	0.125295	0.704864
SDSH_2012	Tdurum_contig83039_425	0	0	0.12552	0.705086
SDSH_2012	BS00064421_51	0	0	0.125522	0.705086
SDSH_2012	wsnp_Ex_rep_c71983_70544041	0	0	0.125581	0.705086
SDSH_2012	Jagger_c9722_251	0	0	0.125598	0.705086
SDSH_2012	IAAV3315	0	0	0.125635	0.705086
SDSH_2012	Tdurum_contig30824_197	0	0	0.125649	0.705086
SDSH_2012	Tdurum_contig13623_111	0	0	0.126156	0.70655
SDSH_2012	Tdurum_contig14684_1538	0	0	0.126211	0.70655
SDSH_2012	BS00010669_51	0	0	0.127368	0.710801
SDSH_2012	RAC875_c50787_113	0	0	0.127697	0.711023
SDSH_2012	RAC875_c51594_408	0	0	0.127715	0.711023
SDSH_2012	wsnp_Ra_c14711_22960624	0	0	0.127855	0.711069
SDSH_2012	wsnp_BG606986A_Ta_2_1	0	0	0.128149	0.711782
SDSH_2012	RAC875_rep_c114294_55	0	0	0.128205	0.711782
SDSH_2012	Tdurum_contig10696_458	0	0	0.128819	0.713982
SDSH_2012	Kukri_c21086_843	0	0	0.129825	0.717536
SDSH_2012	Kukri_c46570_214	0	0	0.129952	0.717564
SDSH_2012	BobWhite_c30561_175	0	0	0.130196	0.717693
SDSH_2012	TA009924-0526	0	0	0.130524	0.719259
SDSH_2012	Ra_c70087_485	0	0	0.131169	0.721526
SDSH_2012	CAP7_c4833_55	0	0	0.131203	0.721526
SDSH_2012	Kukri_c84024_375	0	0	0.131553	0.72252
SDSH_2012	RAC875_rep_c106730_83	0	0	0.131711	0.722851
SDSH_2012	Excalibur_c35526_537	0	0	0.131825	0.72323
SDSH_2012	Kukri_c33828_801	0	0	0.132216	0.723908
SDSH_2012	Tdurum_contig75476_721	0	0	0.132336	0.724109
SDSH_2012	Tdurum_contig12879_201	0	0	0.132361	0.724109
SDSH_2012	BobWhite_c26797_144	0	0	0.132387	0.724109
SDSH_2012	GENE-2471_598	0	0	0.132467	0.724307
SDSH_2012	wsnp_Ex_c9813_16193645	0	0	0.132912	0.726004
SDSH_2012	Kukri_c2065_963	0	0	0.133479	0.727145
SDSH_2012	RAC875_c20115_1304	0	0	0.133609	0.727363
SDSH_2012	RAC875_c40640_180	0	0	0.133864	0.728076
SDSH_2012	Ku_c15096_3417	0	0	0.134338	0.729617
SDSH_2012	Tdurum_contig14326_495	0	0	0.135428	0.73364
SDSH_2012	Excalibur_c4372_363	0	0	0.13544	0.73364
SDSH_2012	BS00022504_51	0	0	0.135911	0.735398
SDSH_2012	IACX8904	0	0	0.135923	0.735398
SDSH_2012	Excalibur_c6040_762	0	0	0.135966	0.735398
SDSH_2012	BobWhite_c29999_82	0	0	0.136042	0.735398
SDSH_2012	Kukri_c14029_117	0	0	0.136082	0.735398
SDSH_2012	Tdurum_contig50617_713	0	0	0.136456	0.736189
SDSH_2012	wsnp_Ex_c12440_19836844	0	0	0.136887	0.736274
SDSH_2012	RAC875_c55774_126	0	0	0.136895	0.736274
SDSH_2012	IAAV3403	0	0	0.13697	0.736274
SDSH_2012	Ku_c6440_336	0	0	0.137007	0.736274
SDSH_2012	Kukri_rep_c113387_369	0	0	0.137042	0.736274
SDSH_2012	BS00076504_51	0	0	0.137876	0.739668
SDSH_2012	RAC875_c56907_274	0	0	0.138013	0.740163
SDSH_2012	BS00012250_51	0	0	0.138676	0.742259
SDSH_2012	IAAV1372	0	0	0.139181	0.742747
SDSH_2012	Excalibur_c53864_331	0	0	0.139182	0.742747
SDSH_2012	wsnp_Ra_c36089_44508724	0	0	0.139641	0.744216
SDSH_2012	BS00021871_51	0	0	0.139983	0.745078
SDSH_2012	Kukri_c51074_166	0	0	0.140513	0.745924
SDSH_2012	wsnp_Ex_c3042_5618219	0	0	0.140646	0.74614
SDSH_2012	Kukri_c75091_154	0	0	0.141075	0.747026
SDSH_2012	Kukri_c60564_136	0	0	0.141259	0.747196
SDSH_2012	BS00078380_51	0	0	0.141507	0.74761
SDSH_2012	BS00000250_51	0	0	0.141522	0.74761
SDSH_2012	Ex_c4349_594	0	0	0.141599	0.747767
SDSH_2012	Kukri_c20254_74	0	0	0.14206	0.748674
SDSH_2012	wsnp_Ex_c17303_25979191	0	0	0.14222	0.748954
SDSH_2012	RAC875_c7137_1922	0	0	0.142311	0.74908
SDSH_2012	IAAV2678	0	0	0.142354	0.74908
SDSH_2012	Kukri_c4834_1883	0	0	0.142486	0.749529
SDSH_2012	Kukri_c19251_579	0	0	0.14323	0.750176
SDSH_2012	Excalibur_c38037_539	0	0	0.143263	0.750176
SDSH_2012	wsnp_Ex_rep_c66426_64645835	0	0	0.14327	0.750176
SDSH_2012	Ex_c63544_226	0	0	0.143315	0.750176
SDSH_2012	wsnp_Ex_c3611_6599309	0	0	0.143324	0.750176
SDSH_2012	Tdurum_contig57231_1086	0	0	0.143377	0.750176
SDSH_2012	wsnp_CAP11_rep_c4138_1957470	0	0	0.143494	0.750176
SDSH_2012	RAC875_c117028_246	0	0	0.143681	0.750176
SDSH_2012	Ku_c17338_1338	0	0	0.143698	0.750176
SDSH_2012	RAC875_c12500_1274	0	0	0.144589	0.752381
SDSH_2012	RAC875_c43816_91	0	0	0.144688	0.752381
SDSH_2012	BS00055102_51	0	0	0.144806	0.752381
SDSH_2012	Ra_c11667_324	0	0	0.145047	0.752381
SDSH_2012	TA001848-0389	0	0	0.14515	0.752381
SDSH_2012	Excalibur_c16961_85	0	0	0.145254	0.752381
SDSH_2012	BobWhite_c44641_134	0	0	0.14545	0.752886
SDSH_2012	CAP8_c5006_137	0	0	0.145487	0.752886
SDSH_2012	wsnp_Ex_c1204_2313262	0	0	0.145535	0.752886
SDSH_2012	Excalibur_c18881_383	0	0	0.145639	0.752934
SDSH_2012	RAC875_c12293_588	0	0	0.145856	0.753128
SDSH_2012	wsnp_Ex_c17707_26454940	0	0	0.146028	0.753741
SDSH_2012	RAC875_c829_2014	0	0	0.146131	0.754033
SDSH_2012	Kukri_c58340_181	0	0	0.14623	0.75425
SDSH_2012	RAC875_c103517_236	0	0	0.146296	0.75425
SDSH_2012	Tdurum_contig98740_79	0	0	0.147211	0.756882
SDSH_2012	Excalibur_c49864_263	0	0	0.148547	0.759596
SDSH_2012	Tdurum_contig30217_195	0	0	0.14922	0.760415
SDSH_2012	Ex_c8890_2497	0	0	0.149559	0.760415
SDSH_2012	BS00022959_51	0	0	0.149561	0.760415
SDSH_2012	wsnp_Ex_rep_c113621_94394656	0	0	0.149601	0.760415
SDSH_2012	BS00045702_51	0	0	0.149664	0.760415
SDSH_2012	wsnp_Ex_c3838_6980909	0	0	0.14994	0.760505
SDSH_2012	Kukri_c18968_163	0	0	0.150006	0.760505
SDSH_2012	RAC875_c7734_411	0	0	0.15001	0.760505
SDSH_2012	Ra_c7855_40	0	0	0.150339	0.76146
SDSH_2012	Tdurum_contig76266_846	0	0	0.15053	0.762045
SDSH_2012	GENE-1897_552	0	0	0.151094	0.763674
SDSH_2012	Kukri_c44368_240	0	0	0.151134	0.763674
SDSH_2012	IAAV6152	0	0	0.151207	0.76371
SDSH_2012	GENE-3098_53	0	0	0.151353	0.764028
SDSH_2012	BobWhite_c26509_233	0	0	0.151484	0.764028
SDSH_2012	IACX1776	0	0	0.152086	0.765288
SDSH_2012	IAAV8987	0	0	0.152235	0.7658
SDSH_2012	Kukri_rep_c103804_203	0	0	0.15236	0.765985
SDSH_2012	BobWhite_c26143_145	0	0	0.152625	0.766222
SDSH_2012	Kukri_c27693_710	0	0	0.152706	0.766222
SDSH_2012	Excalibur_c16470_494	0	0	0.152886	0.766222
SDSH_2012	Tdurum_contig9199_714	0	0	0.153139	0.766847
SDSH_2012	CAP12_c7042_197	0	0	0.153246	0.766847
SDSH_2012	BS00066582_51	0	0	0.153685	0.768092
SDSH_2012	wsnp_Ex_c6417_11155739	0	0	0.153841	0.768398
SDSH_2012	BS00022452_51	0	0	0.154195	0.768619
SDSH_2012	Jagger_c6772_80	0	0	0.154301	0.768619
SDSH_2012	BobWhite_c11946_277	0	0	0.154469	0.768798
SDSH_2012	Tdurum_contig35757_161	0	0	0.154489	0.768798
SDSH_2012	Kukri_c7436_2259	0	0	0.15508	0.770084
SDSH_2012	Ex_c45438_377	0	0	0.155588	0.770229
SDSH_2012	RAC875_c27530_860	0	0	0.155727	0.770229
SDSH_2012	IACX19307	0	0	0.156783	0.773567
SDSH_2012	GENE-4918_402	0	0	0.157238	0.774492
SDSH_2012	BS00066413_51	0	0	0.157396	0.774492
SDSH_2012	Ra_c1799_1067	0	0	0.157502	0.774525
SDSH_2012	wsnp_JD_c33645_25575463	0	0	0.158215	0.776384
SDSH_2012	Excalibur_c21898_1423	0	0	0.158278	0.776459
SDSH_2012	Kukri_c3692_433	0	0	0.158745	0.778278
SDSH_2012	Kukri_c37227_579	0	0	0.158973	0.778766
SDSH_2012	BS00022183_51	0	0	0.15923	0.778832
SDSH_2012	Kukri_c5460_1063	0	0	0.159246	0.778832
SDSH_2012	Ku_c5725_892	0	0	0.159485	0.778832
SDSH_2012	TA001128-1276	0	0	0.159696	0.778832
SDSH_2012	BS00009511_51	0	0	0.15972	0.778832
SDSH_2012	TA005627-0598	0	0	0.159958	0.778832
SDSH_2012	Kukri_c908_382	0	0	0.160011	0.778832
SDSH_2012	wsnp_BE424826B_Ta_1_1	0	0	0.160154	0.778832
SDSH_2012	TA003951-1198	0	0	0.160388	0.779221
SDSH_2012	Tdurum_contig83039_351	0	0	0.160958	0.77993
SDSH_2012	Tdurum_contig86206_149	0	0	0.161156	0.77993
SDSH_2012	wsnp_Ku_c5502_9764246	0	0	0.161431	0.77993
SDSH_2012	BS00066006_51	0	0	0.161445	0.77993
SDSH_2012	IAAV3946	0	0	0.161506	0.77993
SDSH_2012	GENE-3397_535	0	0	0.161512	0.77993
SDSH_2012	Ku_c13347_571	0	0	0.161661	0.77993
SDSH_2012	tplb0058j01_762	0	0	0.161678	0.77993
SDSH_2012	Tdurum_contig25385_64	0	0	0.161979	0.780764
SDSH_2012	Kukri_c31059_165	0	0	0.162021	0.780764
SDSH_2012	BS00024854_51	0	0	0.162887	0.783197
SDSH_2012	RAC875_c41444_82	0	0	0.163201	0.783613
SDSH_2012	BS00021769_51	0	0	0.163254	0.783613
SDSH_2012	RAC875_rep_c113106_56	0	0	0.163257	0.783613
SDSH_2012	IAAV7786	0	0	0.163263	0.783613
SDSH_2012	Tdurum_contig4567_1290	0	0	0.163963	0.785467
SDSH_2012	Kukri_rep_c107624_603	0	0	0.164589	0.786025
SDSH_2012	CAP7_c1459_336	0	0	0.164986	0.787086
SDSH_2012	Ku_c1738_2299	0	0	0.165005	0.787086
SDSH_2012	BS00083177_51	0	0	0.16525	0.787793
SDSH_2012	BS00039559_51	0	0	0.165369	0.788125
SDSH_2012	Kukri_c2343_272	0	0	0.165737	0.789108
SDSH_2012	D_contig10731_64	0	0	0.16577	0.789108
SDSH_2012	wsnp_Ex_c5323_9408829	0	0	0.166053	0.789996
SDSH_2012	GENE-2290_120	0	0	0.16633	0.790589
SDSH_2012	wsnp_Ra_c54256_57628288	0	0	0.166484	0.790589
SDSH_2012	BS00013827_51	0	0	0.166771	0.790589
SDSH_2012	wsnp_Ex_c14832_22953906	0	0	0.166831	0.790589
SDSH_2012	IAAV7221	0	0	0.167092	0.790995
SDSH_2012	BS00022321_51	0	0	0.167309	0.791575
SDSH_2012	BS00022665_51	0	0	0.167489	0.79195
SDSH_2012	BobWhite_c27337_221	0	0	0.16761	0.792154
SDSH_2012	BS00109813_51	0	0	0.168031	0.792661
SDSH_2012	BobWhite_c4328_1345	0	0	0.168231	0.792916
SDSH_2012	wsnp_Ex_c43578_49857984	0	0	0.168402	0.793028
SDSH_2012	BobWhite_c38988_85	0	0	0.168535	0.793028
SDSH_2012	RAC875_rep_c109804_216	0	0	0.168561	0.793028
SDSH_2012	Tdurum_contig44985_304	0	0	0.168662	0.793028
SDSH_2012	Tdurum_contig9212_83	0	0	0.168668	0.793028
SDSH_2012	Kukri_rep_c101922_492	0	0	0.168753	0.793028
SDSH_2012	Tdurum_contig43498_519	0	0	0.169011	0.793823
SDSH_2012	wsnp_Ex_c46217_51790399	0	0	0.169113	0.793977
SDSH_2012	RAC875_rep_c74595_301	0	0	0.169449	0.794273
SDSH_2012	Tdurum_contig60420_746	0	0	0.169492	0.794273
SDSH_2012	Tdurum_contig49189_168	0	0	0.169532	0.794273
SDSH_2012	BS00067201_51	0	0	0.169646	0.794273
SDSH_2012	CAP12_c2951_105	0	0	0.169848	0.794519
SDSH_2012	RAC875_c24226_1356	0	0	0.16995	0.794552
SDSH_2012	Tdurum_contig49928_728	0	0	0.170262	0.795095
SDSH_2012	BS00063793_51	0	0	0.170681	0.796139
SDSH_2012	wsnp_CAP11_c3271_1608092	0	0	0.170731	0.796139
SDSH_2012	Excalibur_rep_c111619_82	0	0	0.171809	0.798139
SDSH_2012	Ex_c25733_348	0	0	0.1719	0.798139
SDSH_2012	Ex_c21738_1175	0	0	0.171955	0.798139
SDSH_2012	BS00078150_51	0	0	0.171983	0.798139
SDSH_2012	RFL_Contig5480_543	0	0	0.171985	0.798139
SDSH_2012	Excalibur_rep_c113950_132	0	0	0.171996	0.798139
SDSH_2012	Tdurum_contig28377_271	0	0	0.172067	0.798232
SDSH_2012	RAC875_c2099_2066	0	0	0.172679	0.799477
SDSH_2012	Excalibur_c9000_209	0	0	0.172828	0.79994
SDSH_2012	BobWhite_c8293_236	0	0	0.172932	0.800194
SDSH_2012	Kukri_rep_c68263_657	0	0	0.172992	0.800242
SDSH_2012	Excalibur_rep_c102727_407	0	0	0.173205	0.800666
SDSH_2012	Kukri_c34182_125	0	0	0.173257	0.800666
SDSH_2012	RAC875_rep_c113205_124	0	0	0.173464	0.801071
SDSH_2012	Kukri_c21281_202	0	0	0.173709	0.801251
SDSH_2012	RAC875_c43961_304	0	0	0.173901	0.801251
SDSH_2012	D_contig70818_696	0	0	0.173936	0.801251
SDSH_2012	BS00109985_51	0	0	0.173996	0.801251
SDSH_2012	Tdurum_contig76266_221	0	0	0.174232	0.801635
SDSH_2012	RFL_Contig4403_1034	0	0	0.174417	0.80226
SDSH_2012	IAAV3549	0	0	0.174814	0.803175
SDSH_2012	BS00070827_51	0	0	0.175021	0.803216
SDSH_2012	BS00070643_51	0	0	0.175226	0.803476
SDSH_2012	RAC875_c2498_600	0	0	0.175336	0.803753
SDSH_2012	RAC875_c53667_348	0	0	0.17582	0.804714
SDSH_2012	RAC875_c14195_758	0	0	0.175844	0.804714
SDSH_2012	Ex_c8999_129	0	0	0.176048	0.805237
SDSH_2012	RAC875_c45016_79	0	0	0.176057	0.805237
SDSH_2012	JD_c6368_651	0	0	0.176386	0.806058
SDSH_2012	Excalibur_c49906_385	0	0	0.176685	0.806312
SDSH_2012	Excalibur_c56585_588	0	0	0.177166	0.807801
SDSH_2012	TA003382-0407	0	0	0.177417	0.808104
SDSH_2012	Kukri_rep_c106603_618	0	0	0.177427	0.808104
SDSH_2012	IACX6200	0	0	0.177431	0.808104
SDSH_2012	IACX15657	0	0	0.177563	0.808362
SDSH_2012	BobWhite_rep_c63253_215	0	0	0.178261	0.809835
SDSH_2012	BS00047058_51	0	0	0.178501	0.809991
SDSH_2012	TA001594-0748	0	0	0.179294	0.810895
SDSH_2012	Excalibur_c32608_64	0	0	0.179724	0.811484
SDSH_2012	BS00046613_51	0	0	0.180206	0.812155
SDSH_2012	GENE-3603_141	0	0	0.180371	0.812155
SDSH_2012	wsnp_Ex_rep_c66409_64618153	0	0	0.180412	0.812155
SDSH_2012	BS00022602_51	0	0	0.180747	0.812992
SDSH_2012	wsnp_Ex_c10272_16842803	0	0	0.180989	0.813575
SDSH_2012	wsnp_Ex_c2569_4780450	0	0	0.181339	0.813616
SDSH_2012	Tdurum_contig12879_264	0	0	0.181506	0.813616
SDSH_2012	GENE-1477_748	0	0	0.181699	0.813616
SDSH_2012	BS00011392_51	0	0	0.181708	0.813616
SDSH_2012	BobWhite_c34650_141	0	0	0.18179	0.813616
SDSH_2012	BobWhite_c2247_258	0	0	0.181974	0.813616
SDSH_2012	Kukri_c79815_483	0	0	0.181988	0.813616
SDSH_2012	RAC875_c48891_87	0	0	0.182038	0.813616
SDSH_2012	RAC875_c24163_155	0	0	0.182049	0.813616
SDSH_2012	BS00022422_51	0	0	0.182206	0.813857
SDSH_2012	Ku_c1255_627	0	0	0.183032	0.814656
SDSH_2012	Excalibur_c25522_791	0	0	0.183104	0.814656
SDSH_2012	RAC875_c77_1176	0	0	0.183408	0.814656
SDSH_2012	Excalibur_c24453_670	0	0	0.183645	0.814656
SDSH_2012	BS00045759_51	0	0	0.183813	0.814656
SDSH_2012	wsnp_Ex_c4819_8600618	0	0	0.183877	0.814656
SDSH_2012	wsnp_JD_c6350_7516597	0	0	0.183947	0.814656
SDSH_2012	Kukri_c12407_283	0	0	0.184192	0.814876
SDSH_2012	wsnp_Ex_c26923_36144147	0	0	0.184606	0.815431
SDSH_2012	GENE-2264_72	0	0	0.184902	0.815617
SDSH_2012	Ex_c3838_1246	0	0	0.184963	0.815617
SDSH_2012	Kukri_rep_c79943_189	0	0	0.185025	0.815667
SDSH_2012	RAC875_c7978_362	0	0	0.185103	0.815679
SDSH_2012	wsnp_Ex_c534_1058778	0	0	0.185128	0.815679
SDSH_2012	Excalibur_rep_c74709_56	0	0	0.185521	0.816546
SDSH_2012	BS00093336_51	0	0	0.185633	0.816546
SDSH_2012	Ra_c2964_1799	0	0	0.185727	0.816546
SDSH_2012	RAC875_c817_2282	0	0	0.186041	0.8172
SDSH_2012	BobWhite_c3166_310	0	0	0.186327	0.8172
SDSH_2012	BS00062967_51	0	0	0.186329	0.8172
SDSH_2012	Kukri_c61145_539	0	0	0.186329	0.8172
SDSH_2012	RAC875_rep_c91575_101	0	0	0.186579	0.81745
SDSH_2012	RAC875_c102640_92	0	0	0.186789	0.817673
SDSH_2012	Tdurum_contig44200_1184	0	0	0.187158	0.817673
SDSH_2012	Tdurum_contig75475_454	0	0	0.187431	0.817673
SDSH_2012	wsnp_BG313770A_Ta_2_1	0	0	0.187473	0.817673
SDSH_2012	Kukri_c41603_111	0	0	0.187949	0.817673
SDSH_2012	Kukri_rep_c103550_213	0	0	0.188017	0.817749
SDSH_2012	RAC875_c35090_398	0	0	0.188097	0.81778
SDSH_2012	Excalibur_rep_c108189_683	0	0	0.188213	0.81778
SDSH_2012	BS00104279_51	0	0	0.188226	0.81778
SDSH_2012	Kukri_c373_982	0	0	0.188379	0.818008
SDSH_2012	BS00043549_51	0	0	0.188908	0.818989
SDSH_2012	CAP11_c2623_196	0	0	0.190254	0.822842
SDSH_2012	RAC875_c52947_338	0	0	0.190392	0.822842
SDSH_2012	BS00046966_51	0	0	0.190403	0.822842
SDSH_2012	wsnp_Ex_c41558_48356814	0	0	0.191377	0.825061
SDSH_2012	wsnp_Ex_c2332_4371926	0	0	0.191739	0.825363
SDSH_2012	RAC875_c19824_493	0	0	0.192008	0.825363
SDSH_2012	Excalibur_c25522_755	0	0	0.192064	0.825363
SDSH_2012	BS00022442_51	0	0	0.192278	0.825769
SDSH_2012	Kukri_rep_c109865_635	0	0	0.192458	0.825769
SDSH_2012	BS00064948_51	0	0	0.192554	0.825769
SDSH_2012	BobWhite_c36911_355	0	0	0.192763	0.825769
SDSH_2012	Jagger_c5915_58	0	0	0.192965	0.825769
SDSH_2012	wsnp_JD_c29939_23694256	0	0	0.193163	0.825769
SDSH_2012	Tdurum_contig76266_399	0	0	0.193312	0.825769
SDSH_2012	wsnp_Ra_c22945_32440611	0	0	0.193341	0.825769
SDSH_2012	wsnp_Ku_c42878_50516167	0	0	0.193532	0.825769
SDSH_2012	BS00022867_51	0	0	0.193572	0.825769
SDSH_2012	BobWhite_c15262_95	0	0	0.193632	0.825769
SDSH_2012	Kukri_c29966_1223	0	0	0.193657	0.825769
SDSH_2012	BS00065020_51	0	0	0.193763	0.825769
SDSH_2012	Kukri_c12219_112	0	0	0.193989	0.826146
SDSH_2012	BS00062970_51	0	0	0.195199	0.828798
SDSH_2012	Kukri_c49033_52	0	0	0.195381	0.828819
SDSH_2012	Ex_c8482_488	0	0	0.195618	0.829024
SDSH_2012	Tdurum_contig74742_135	0	0	0.195692	0.829124
SDSH_2012	RAC875_rep_c83934_91	0	0	0.195873	0.829608
SDSH_2012	RAC875_c9012_276	0	0	0.196084	0.830135
SDSH_2012	Kukri_c1314_371	0	0	0.196328	0.830267
SDSH_2012	wsnp_Ra_rep_c74968_72704437	0	0	0.196371	0.830267
SDSH_2012	Ku_c1044_1007	0	0	0.196506	0.830402
SDSH_2012	CAP7_c782_374	0	0	0.196743	0.830652
SDSH_2012	GENE-2471_259	0	0	0.197109	0.830744
SDSH_2012	JD_c10643_840	0	0	0.197114	0.830744
SDSH_2012	wsnp_Ku_c2114_4088504	0	0	0.197153	0.830744
SDSH_2012	Excalibur_c24123_1597	0	0	0.197156	0.830744
SDSH_2012	Ra_c66993_419	0	0	0.197498	0.831144
SDSH_2012	RAC875_c17847_123	0	0	0.197758	0.831144
SDSH_2012	RAC875_c68721_96	0	0	0.198646	0.832937
SDSH_2012	Tdurum_contig56458_594	0	0	0.198721	0.833038
SDSH_2012	Kukri_c11737_1241	0	0	0.1989	0.833572
SDSH_2012	IAAV5585	0	0	0.199038	0.833689
SDSH_2012	Excalibur_c55147_230	0	0	0.199082	0.833689
SDSH_2012	Excalibur_c11588_406	0	0	0.199496	0.833897
SDSH_2012	Kukri_c15096_4174	0	0	0.199652	0.833897
SDSH_2012	RAC875_c84991_116	0	0	0.199893	0.833897
SDSH_2012	GENE-2636_193	0	0	0.199903	0.833897
SDSH_2012	RAC875_c80504_487	0	0	0.200108	0.833897
SDSH_2012	BS00023532_51	0	0	0.200365	0.834392
SDSH_2012	Ku_c972_560	0	0	0.200382	0.834392
SDSH_2012	CAP7_c548_299	0	0	0.200617	0.835157
SDSH_2012	BS00069988_51	0	0	0.200836	0.835467
SDSH_2012	RAC875_c1606_1329	0	0	0.201048	0.83582
SDSH_2012	CAP12_c1622_114	0	0	0.201115	0.83582
SDSH_2012	wsnp_Ex_c32872_41456586	0	0	0.201127	0.83582
SDSH_2012	Ex_c50812_358	0	0	0.201188	0.83582
SDSH_2012	BS00110201_51	0	0	0.201625	0.837204
SDSH_2012	Excalibur_c37474_868	0	0	0.201751	0.837513
SDSH_2012	IACX8190	0	0	0.202156	0.838037
SDSH_2012	Kukri_c14598_614	0	0	0.202249	0.838037
SDSH_2012	wsnp_Ra_c24355_33906372	0	0	0.202265	0.838037
SDSH_2012	wsnp_Ex_c25082_34346512	0	0	0.202458	0.838519
SDSH_2012	Kukri_c82086_327	0	0	0.202841	0.838919
SDSH_2012	IACX1705	0	0	0.202917	0.838919
SDSH_2012	Kukri_c8211_761	0	0	0.203458	0.839573
SDSH_2012	BS00079189_51	0	0	0.203506	0.839573
SDSH_2012	BS00010933_51	0	0	0.203654	0.839573
SDSH_2012	Ra_c48987_1368	0	0	0.203696	0.839573
SDSH_2012	RAC875_c14060_1797	0	0	0.203858	0.839714
SDSH_2012	CAP7_c12729_232	0	0	0.204091	0.839714
SDSH_2012	Kukri_c62467_362	0	0	0.204093	0.839714
SDSH_2012	RAC875_c4135_1136	0	0	0.204276	0.840151
SDSH_2012	Tdurum_contig10100_164	0	0	0.204302	0.840151
SDSH_2012	Kukri_c81766_107	0	0	0.204521	0.840585
SDSH_2012	CAP12_c194_402	0	0	0.20551	0.842168
SDSH_2012	wsnp_BM137879A_Ta_2_1	0	0	0.205675	0.842293
SDSH_2012	Kukri_rep_c102276_688	0	0	0.206459	0.843514
SDSH_2012	BS00066180_51	0	0	0.206795	0.843514
SDSH_2012	Ku_c32537_241	0	0	0.206987	0.84356
SDSH_2012	RAC875_rep_c113375_508	0	0	0.207062	0.843589
SDSH_2012	RAC875_c4745_733	0	0	0.207772	0.845207
SDSH_2012	IACX1871	0	0	0.207955	0.845316
SDSH_2012	Excalibur_c28285_1188	0	0	0.208704	0.847053
SDSH_2012	JD_c49915_400	0	0	0.208962	0.847053
SDSH_2012	Excalibur_rep_c105815_305	0	0	0.209009	0.847053
SDSH_2012	wsnp_Ku_c7453_12833586	0	0	0.209657	0.84811
SDSH_2012	BS00022358_51	0	0	0.210022	0.848616
SDSH_2012	BS00067339_51	0	0	0.210281	0.849248
SDSH_2012	RAC875_c20932_553	0	0	0.210411	0.849248
SDSH_2012	Jagger_c6618_144	0	0	0.210498	0.849248
SDSH_2012	Ku_c17846_363	0	0	0.210545	0.849248
SDSH_2012	RAC875_c24655_643	0	0	0.2114	0.85058
SDSH_2012	IACX11029	0	0	0.212146	0.852234
SDSH_2012	tplb0051d06_1385	0	0	0.212235	0.852234
SDSH_2012	BS00023113_51	0	0	0.212389	0.852234
SDSH_2012	Kukri_c15333_672	0	0	0.212824	0.853443
SDSH_2012	Ku_c22504_1321	0	0	0.212848	0.853443
SDSH_2012	wsnp_Ex_c5177_9174930	0	0	0.213481	0.854033
SDSH_2012	CAP11_c1685_149	0	0	0.213483	0.854033
SDSH_2012	Tdurum_contig4567_172	0	0	0.214044	0.855703
SDSH_2012	wsnp_RFL_Contig1899_1055139	0	0	0.214482	0.856178
SDSH_2012	Excalibur_c1905_1117	0	0	0.214664	0.856237
SDSH_2012	D_F5MV3MU01BGY05_90	0	0	0.215366	0.857919
SDSH_2012	Excalibur_rep_c74009_217	0	0	0.215586	0.857919
SDSH_2012	Kukri_c66328_222	0	0	0.215812	0.857919
SDSH_2012	Tdurum_contig14482_1013	0	0	0.216036	0.857919
SDSH_2012	Excalibur_c13004_537	0	0	0.216131	0.857919
SDSH_2012	D_F1BEJMU01CRUV7_271	0	0	0.216216	0.857919
SDSH_2012	RAC875_c105574_464	0	0	0.216415	0.858202
SDSH_2012	BobWhite_c2844_569	0	0	0.216682	0.858556
SDSH_2012	BobWhite_c21036_213	0	0	0.217033	0.858998
SDSH_2012	RAC875_c114809_130	0	0	0.217202	0.858998
SDSH_2012	Kukri_c47887_111	0	0	0.217414	0.859424
SDSH_2012	RAC875_c56040_216	0	0	0.217518	0.859424
SDSH_2012	BS00039795_51	0	0	0.217817	0.860395
SDSH_2012	Excalibur_c20258_385	0	0	0.218165	0.860835
SDSH_2012	CAP8_c8516_542	0	0	0.218247	0.860835
SDSH_2012	Kukri_c2121_1936	0	0	0.21836	0.86086
SDSH_2012	wsnp_Ex_rep_c66552_64837613	0	0	0.21839	0.86086
SDSH_2012	Tdurum_contig13011_241	0	0	0.218475	0.860898
SDSH_2012	RAC875_c9700_989	0	0	0.218938	0.862095
SDSH_2012	Ex_c21738_1159	0	0	0.219228	0.862189
SDSH_2012	Excalibur_rep_c81454_143	0	0	0.22013	0.862948
SDSH_2012	IAAV1940	0	0	0.220242	0.862948
SDSH_2012	Excalibur_c10657_796	0	0	0.220251	0.862948
SDSH_2012	BS00063780_51	0	0	0.220253	0.862948
SDSH_2012	BS00107444_51	0	0	0.220524	0.863374
SDSH_2012	BobWhite_c2410_175	0	0	0.22054	0.863374
SDSH_2012	wsnp_JD_c8085_9129899	0	0	0.220775	0.863387
SDSH_2012	tplb0043l17_737	0	0	0.220864	0.863387
SDSH_2012	BobWhite_c15697_675	0	0	0.220929	0.863387
SDSH_2012	Kukri_rep_c68102_99	0	0	0.221306	0.86352
SDSH_2012	BS00022747_51	0	0	0.221335	0.86352
SDSH_2012	wsnp_Ex_rep_c102317_87512660	0	0	0.221808	0.863922
SDSH_2012	BobWhite_c55017_291	0	0	0.221845	0.863922
SDSH_2012	RAC875_rep_c80303_99	0	0	0.222296	0.864821
SDSH_2012	wsnp_Ex_c1016_1943827	0	0	0.222689	0.865012
SDSH_2012	BS00065673_51	0	0	0.222944	0.865267
SDSH_2012	RFL_Contig4520_770	0	0	0.223132	0.8653
SDSH_2012	GENE-1196_146	0	0	0.223272	0.8653
SDSH_2012	BS00032471_51	0	0	0.223627	0.865582
SDSH_2012	wsnp_be471272A_Ta_2_1	0	0	0.223685	0.865582
SDSH_2012	wsnp_Ex_c5543_9763520	0	0	0.223956	0.865582
SDSH_2012	GENE-2732_162	0	0	0.224002	0.865582
SDSH_2012	GENE-4268_101	0	0	0.224071	0.865582
SDSH_2012	BS00023151_51	0	0	0.224112	0.865582
SDSH_2012	BS00063551_51	0	0	0.224667	0.865582
SDSH_2012	CAP8_c3568_256	0	0	0.224786	0.865582
SDSH_2012	Ku_c87838_1055	0	0	0.224792	0.865582
SDSH_2012	CAP7_c10038_214	0	0	0.225161	0.865637
SDSH_2012	BobWhite_c18305_462	0	0	0.225242	0.865637
SDSH_2012	wsnp_Ku_c26784_36747712	0	0	0.225271	0.865637
SDSH_2012	BS00000703_51	0	0	0.225466	0.865637
SDSH_2012	Tdurum_contig62330_431	0	0	0.225517	0.865637
SDSH_2012	BS00067540_51	0	0	0.225532	0.865637
SDSH_2012	Ra_c9938_1734	0	0	0.225988	0.866023
SDSH_2012	wsnp_Ex_c50195_54565006	0	0	0.226011	0.866023
SDSH_2012	Ku_c3895_2991	0	0	0.226358	0.866285
SDSH_2012	Tdurum_contig56197_370	0	0	0.226592	0.866285
SDSH_2012	Ra_c87559_934	0	0	0.226599	0.866285
SDSH_2012	Tdurum_contig56144_369	0	0	0.227012	0.866285
SDSH_2012	RAC875_rep_c70007_1483	0	0	0.227046	0.866285
SDSH_2012	Excalibur_rep_c103117_177	0	0	0.227086	0.866285
SDSH_2012	wsnp_Ku_c9883_16462146	0	0	0.227679	0.866285
SDSH_2012	Ex_c3838_1252	0	0	0.227872	0.866285
SDSH_2012	IAAV7226	0	0	0.227904	0.866285
SDSH_2012	wsnp_BG313770A_Ta_2_3	0	0	0.227975	0.866285
SDSH_2012	Excalibur_c34807_206	0	0	0.22831	0.866285
SDSH_2012	BS00111170_51	0	0	0.22846	0.866285
SDSH_2012	BS00063804_51	0	0	0.228629	0.866285
SDSH_2012	TA005303-0910	0	0	0.228983	0.86672
SDSH_2012	BobWhite_c1627_567	0	0	0.229328	0.867225
SDSH_2012	BS00043102_51	0	0	0.229622	0.867728
SDSH_2012	Excalibur_c24354_465	0	0	0.229675	0.867728
SDSH_2012	wsnp_RFL_Contig2864_2688208	0	0	0.230156	0.868543
SDSH_2012	IACX2578	0	0	0.23021	0.868543
SDSH_2012	Kukri_c4245_763	0	0	0.230259	0.868543
SDSH_2012	wsnp_Ex_c18229_27041048	0	0	0.230266	0.868543
SDSH_2012	Kukri_c10172_396	0	0	0.230321	0.868551
SDSH_2012	Tdurum_contig12179_239	0	0	0.2312	0.870686
SDSH_2012	wsnp_Ex_c9813_16193780	0	0	0.231788	0.871853
SDSH_2012	TA003023-0383	0	0	0.231976	0.87195
SDSH_2012	BS00084477_51	0	0	0.232079	0.87195
SDSH_2012	IAAV1761	0	0	0.2324	0.872417
SDSH_2012	Tdurum_contig28980_211	0	0	0.232773	0.873328
SDSH_2012	BS00041077_51	0	0	0.233109	0.873722
SDSH_2012	RAC875_c66892_58	0	0	0.233236	0.873855
SDSH_2012	GENE-0925_250	0	0	0.233379	0.874189
SDSH_2012	wsnp_Ex_rep_c107572_91149113	0	0	0.233643	0.874368
SDSH_2012	Tdurum_contig44181_730	0	0	0.233942	0.875084
SDSH_2012	wsnp_BE406351A_Ta_2_3	0	0	0.234132	0.875592
SDSH_2012	BobWhite_c28685_381	0	0	0.234459	0.875872
SDSH_2012	BS00043676_51	0	0	0.234628	0.875983
SDSH_2012	Excalibur_c20606_871	0	0	0.234708	0.875983
SDSH_2012	Tdurum_contig12879_320	0	0	0.235634	0.877167
SDSH_2012	BS00088350_51	0	0	0.235789	0.877425
SDSH_2012	RFL_Contig3352_463	0	0	0.236067	0.877425
SDSH_2012	Tdurum_contig54929_517	0	0	0.236082	0.877425
SDSH_2012	IAAV5620	0	0	0.236386	0.87815
SDSH_2012	Excalibur_rep_c109065_562	0	0	0.236893	0.87845
SDSH_2012	Ra_c33743_472	0	0	0.237005	0.87845
SDSH_2012	Tdurum_contig93283_513	0	0	0.237174	0.87845
SDSH_2012	BS00021750_51	0	0	0.237213	0.87845
SDSH_2012	Kukri_c37603_123	0	0	0.237233	0.87845
SDSH_2012	wsnp_Ex_c19844_28854305	0	0	0.237343	0.87845
SDSH_2012	wsnp_Ex_c6381_11093111	0	0	0.237441	0.87845
SDSH_2012	RAC875_c56439_58	0	0	0.237685	0.878552
SDSH_2012	Tdurum_contig76426_861	0	0	0.237797	0.878749
SDSH_2012	RAC875_c4169_719	0	0	0.238199	0.878941
SDSH_2012	RAC875_c52318_188	0	0	0.238672	0.880149
SDSH_2012	RFL_Contig3858_967	0	0	0.238768	0.880149
SDSH_2012	BS00022137_51	0	0	0.23908	0.880401
SDSH_2012	Tdurum_contig28010_191	0	0	0.239593	0.880569
SDSH_2012	BS00069368_51	0	0	0.239707	0.880569
SDSH_2012	GENE-3584_303	0	0	0.239859	0.880569
SDSH_2012	wsnp_CAP11_rep_c4138_1957291	0	0	0.240339	0.881185
SDSH_2012	Excalibur_rep_c107972_407	0	0	0.240772	0.881185
SDSH_2012	RAC875_c15975_1208	0	0	0.240943	0.881358
SDSH_2012	RAC875_c30400_82	0	0	0.241108	0.881563
SDSH_2012	RAC875_c4745_673	0	0	0.241602	0.882059
SDSH_2012	BS00071346_51	0	0	0.241624	0.882059
SDSH_2012	IAAV8991	0	0	0.241845	0.882455
SDSH_2012	wsnp_Ex_c15188_23387523	0	0	0.241932	0.882455
SDSH_2012	Kukri_c56494_585	0	0	0.242129	0.882513
SDSH_2012	BS00022328_51	0	0	0.242378	0.882689
SDSH_2012	BS00003861_51	0	0	0.24248	0.882689
SDSH_2012	tplb0031e09_1230	0	0	0.24265	0.882689
SDSH_2012	BS00023055_51	0	0	0.242715	0.882689
SDSH_2012	GENE-1407_467	0	0	0.242918	0.882691
SDSH_2012	RAC875_c34829_281	0	0	0.243737	0.8842
SDSH_2012	wsnp_Ex_c402_791233	0	0	0.243898	0.884586
SDSH_2012	Ra_c30977_330	0	0	0.244088	0.884682
SDSH_2012	IAAV8493	0	0	0.244321	0.88489
SDSH_2012	Excalibur_c14222_179	0	0	0.244671	0.88489
SDSH_2012	Tdurum_contig12006_259	0	0	0.244828	0.88489
SDSH_2012	RAC875_c46098_110	0	0	0.244933	0.88489
SDSH_2012	Excalibur_c14100_416	0	0	0.245152	0.884982
SDSH_2012	BobWhite_rep_c67207_126	0	0	0.245812	0.885785
SDSH_2012	BS00010657_51	0	0	0.246024	0.886032
SDSH_2012	BS00094366_51	0	0	0.246173	0.886124
SDSH_2012	Tdurum_contig62589_603	0	0	0.246581	0.886574
SDSH_2012	Kukri_rep_c86966_239	0	0	0.24662	0.886574
SDSH_2012	Kukri_c50398_208	0	0	0.24685	0.886768
SDSH_2012	RAC875_c36250_185	0	0	0.247081	0.886984
SDSH_2012	wsnp_Ku_c7838_13435765	0	0	0.247129	0.886984
SDSH_2012	BS00018917_51	0	0	0.247325	0.887296
SDSH_2012	Excalibur_c32875_78	0	0	0.248306	0.887775
SDSH_2012	Tdurum_contig42636_995	0	0	0.248389	0.887775
SDSH_2012	RFL_Contig3298_599	0	0	0.248717	0.888167
SDSH_2012	BS00108585_51	0	0	0.248774	0.888174
SDSH_2012	BS00064776_51	0	0	0.248964	0.888472
SDSH_2012	IACX1592	0	0	0.249174	0.888472
SDSH_2012	Kukri_c60531_131	0	0	0.249531	0.888518
SDSH_2012	Tdurum_contig53050_286	0	0	0.249654	0.888518
SDSH_2012	IAAV98	0	0	0.249835	0.888518
SDSH_2012	BS00064028_51	0	0	0.249885	0.888518
SDSH_2012	Excalibur_c74104_623	0	0	0.249911	0.888518
SDSH_2012	BS00022343_51	0	0	0.250913	0.889352
SDSH_2012	BS00063458_51	0	0	0.251432	0.889647
SDSH_2012	Kukri_c18677_255	0	0	0.252	0.890674
SDSH_2012	BS00001835_51	0	0	0.252163	0.89073
SDSH_2012	Tdurum_contig42526_1331	0	0	0.252196	0.89073
SDSH_2012	Kukri_c9149_205	0	0	0.252312	0.89073
SDSH_2012	RAC875_c63545_85	0	0	0.25255	0.890882
SDSH_2012	Tdurum_contig30956_537	0	0	0.252748	0.891281
SDSH_2012	Kukri_c54975_287	0	0	0.252776	0.891281
SDSH_2012	BS00063296_51	0	0	0.253107	0.89167
SDSH_2012	Kukri_c27717_316	0	0	0.253231	0.89167
SDSH_2012	Excalibur_c7665_260	0	0	0.25334	0.89167
SDSH_2012	Tdurum_contig82510_556	0	0	0.253379	0.89167
SDSH_2012	Ra_c9527_234	0	0	0.253633	0.89167
SDSH_2012	Ku_c13107_579	0	0	0.253665	0.89167
SDSH_2012	Tdurum_contig11228_274	0	0	0.254121	0.891931
SDSH_2012	BS00091871_51	0	0	0.254171	0.891931
SDSH_2012	RAC875_c56040_263	0	0	0.254287	0.891931
SDSH_2012	IAAV5516	0	0	0.25445	0.891931
SDSH_2012	Tdurum_contig10030_364	0	0	0.254496	0.891931
SDSH_2012	Tdurum_contig48528_320	0	0	0.254704	0.891931
SDSH_2012	BS00066047_51	0	0	0.25474	0.891931
SDSH_2012	Tdurum_contig25612_117	0	0	0.254758	0.891931
SDSH_2012	BS00021959_51	0	0	0.255046	0.891931
SDSH_2012	tplb0053a24_2194	0	0	0.255059	0.891931
SDSH_2012	BS00088592_51	0	0	0.255107	0.891931
SDSH_2012	Tdurum_contig42823_2238	0	0	0.255223	0.891931
SDSH_2012	Tdurum_contig48528_144	0	0	0.256167	0.891931
SDSH_2012	tplb0051d06_78	0	0	0.256242	0.891931
SDSH_2012	Kukri_c24895_522	0	0	0.256619	0.891931
SDSH_2012	RAC875_c1823_1681	0	0	0.256624	0.891931
SDSH_2012	Tdurum_contig41191_61	0	0	0.256995	0.891931
SDSH_2012	BobWhite_c3488_386	0	0	0.257134	0.891931
SDSH_2012	IAAV5572	0	0	0.257227	0.891931
SDSH_2012	wsnp_Ku_rep_c101389_88563086	0	0	0.257532	0.891931
SDSH_2012	IACX62	0	0	0.257757	0.891931
SDSH_2012	wsnp_Ex_c30551_39457494	0	0	0.25786	0.891931
SDSH_2012	CAP12_c2858_94	0	0	0.258032	0.891931
SDSH_2012	IAAV4868	0	0	0.258092	0.891931
SDSH_2012	RAC875_c101541_165	0	0	0.258095	0.891931
SDSH_2012	IAAV6837	0	0	0.258438	0.891931
SDSH_2012	CAP12_c1717_222	0	0	0.258447	0.891931
SDSH_2012	RAC875_c62713_656	0	0	0.258665	0.891931
SDSH_2012	Excalibur_rep_c108277_248	0	0	0.258708	0.891931
SDSH_2012	Excalibur_c14911_546	0	0	0.258873	0.891931
SDSH_2012	Kukri_rep_c107688_217	0	0	0.259102	0.891931
SDSH_2012	wsnp_Ex_c36591_44511294	0	0	0.259103	0.891931
SDSH_2012	Tdurum_contig7495_1029	0	0	0.259179	0.891931
SDSH_2012	Kukri_c30810_581	0	0	0.259514	0.891931
SDSH_2012	Kukri_c14620_362	0	0	0.25983	0.891931
SDSH_2012	wsnp_CAP12_c242_135767	0	0	0.260053	0.891931
SDSH_2012	BS00092234_51	0	0	0.260132	0.891931
SDSH_2012	CAP7_c2536_65	0	0	0.260179	0.891931
SDSH_2012	wsnp_Ex_rep_c66458_64698299	0	0	0.260179	0.891931
SDSH_2012	Excalibur_c29136_794	0	0	0.26022	0.891931
SDSH_2012	BobWhite_rep_c49333_223	0	0	0.260371	0.891931
SDSH_2012	BS00109393_51	0	0	0.260412	0.891931
SDSH_2012	Ra_c250_93	0	0	0.260577	0.891931
SDSH_2012	D_contig18279_122	0	0	0.260605	0.891931
SDSH_2012	Tdurum_contig45281_701	0	0	0.26081	0.891931
SDSH_2012	wsnp_Ex_c26560_35803210	0	0	0.260927	0.891931
SDSH_2012	Ku_c13637_545	0	0	0.261039	0.891931
SDSH_2012	RAC875_c1825_188	0	0	0.261144	0.891931
SDSH_2012	Kukri_rep_c117846_427	0	0	0.261499	0.891931
SDSH_2012	CAP12_c2628_118	0	0	0.26183	0.892175
SDSH_2012	wsnp_Ex_c13684_21479024	0	0	0.261949	0.892175
SDSH_2012	BobWhite_c1072_100	0	0	0.261961	0.892175
SDSH_2012	BS00091872_51	0	0	0.262778	0.893801
SDSH_2012	Kukri_c14877_303	0	0	0.262802	0.893801
SDSH_2012	BS00060939_51	0	0	0.26289	0.893915
SDSH_2012	Excalibur_c52842_317	0	0	0.263247	0.894283
SDSH_2012	BS00048295_51	0	0	0.263256	0.894283
SDSH_2012	BS00106306_51	0	0	0.26347	0.894283
SDSH_2012	Tdurum_contig10777_70	0	0	0.263927	0.895003
SDSH_2012	Excalibur_rep_c109863_175	0	0	0.264721	0.895821
SDSH_2012	wsnp_Ex_c7489_12810046	0	0	0.265306	0.897365
SDSH_2012	Tdurum_contig55473_1193	0	0	0.265473	0.897365
SDSH_2012	wsnp_Ex_c21418_30554998	0	0	0.265977	0.897365
SDSH_2012	D_GBUVHFX02I5C26_339	0	0	0.266225	0.897729
SDSH_2012	BobWhite_c25014_310	0	0	0.26668	0.898141
SDSH_2012	Kukri_c28823_142	0	0	0.26682	0.898278
SDSH_2012	Kukri_c52013_108	0	0	0.267122	0.898304
SDSH_2012	wsnp_Ex_c9918_16332583	0	0	0.267171	0.898304
SDSH_2012	Tdurum_contig54373_449	0	0	0.267637	0.898507
SDSH_2012	BS00044895_51	0	0	0.268683	0.899447
SDSH_2012	RFL_Contig2877_936	0	0	0.268753	0.899447
SDSH_2012	IAAV392	0	0	0.269132	0.899447
SDSH_2012	RAC875_c3766_898	0	0	0.26925	0.899447
SDSH_2012	Excalibur_c45920_424	0	0	0.269339	0.899447
SDSH_2012	Kukri_c7657_986	0	0	0.269396	0.899447
SDSH_2012	RFL_Contig5787_2311	0	0	0.269767	0.899662
SDSH_2012	Tdurum_contig49366_118	0	0	0.270012	0.899662
SDSH_2012	RAC875_c51375_299	0	0	0.270049	0.899662
SDSH_2012	Kukri_c26747_211	0	0	0.270328	0.899662
SDSH_2012	Ku_c12886_1250	0	0	0.270344	0.899662
SDSH_2012	RAC875_c26713_785	0	0	0.270509	0.899662
SDSH_2012	GENE-4221_313	0	0	0.270526	0.899662
SDSH_2012	BS00015205_51	0	0	0.27075	0.899662
SDSH_2012	BS00022412_51	0	0	0.270847	0.899662
SDSH_2012	wsnp_Ra_c16333_24961476	0	0	0.271203	0.899864
SDSH_2012	BobWhite_c14587_51	0	0	0.271293	0.899864
SDSH_2012	Kukri_c59507_399	0	0	0.271755	0.899864
SDSH_2012	BobWhite_c16317_641	0	0	0.271863	0.899864
SDSH_2012	wsnp_Ex_c15801_24178779	0	0	0.272124	0.899864
SDSH_2012	Ex_c28571_375	0	0	0.27222	0.899864
SDSH_2012	Excalibur_c3615_419	0	0	0.272672	0.899864
SDSH_2012	Tdurum_contig8615_370	0	0	0.272919	0.899864
SDSH_2012	BobWhite_c34650_78	0	0	0.272949	0.899864
SDSH_2012	wsnp_Ex_rep_c66552_64838102	0	0	0.273003	0.899864
SDSH_2012	Tdurum_contig10978_1074	0	0	0.273187	0.899864
SDSH_2012	BobWhite_c21678_328	0	0	0.273254	0.899864
SDSH_2012	Ku_c13676_1074	0	0	0.273376	0.899864
SDSH_2012	BS00011500_51	0	0	0.273662	0.899864
SDSH_2012	BS00022316_51	0	0	0.27367	0.899864
SDSH_2012	Kukri_c10291_688	0	0	0.273688	0.899864
SDSH_2012	wsnp_Ex_c114_230248	0	0	0.27401	0.899864
SDSH_2012	wsnp_CAP11_c1114_653767	0	0	0.274069	0.899864
SDSH_2012	GENE-2957_288	0	0	0.27497	0.901838
SDSH_2012	IACX751	0	0	0.275047	0.901838
SDSH_2012	GENE-4021_496	0	0	0.275132	0.901838
SDSH_2012	RAC875_c23816_266	0	0	0.275685	0.901882
SDSH_2012	Kukri_c25613_1347	0	0	0.27576	0.901886
SDSH_2012	Jagger_c6722_104	0	0	0.275901	0.901886
SDSH_2012	RAC875_c24767_132	0	0	0.276542	0.901886
SDSH_2012	wsnp_JD_c3441_4455541	0	0	0.276799	0.901886
SDSH_2012	wsnp_BM134363B_Ta_2_7	0	0	0.2768	0.901886
SDSH_2012	Kukri_c8390_1102	0	0	0.276877	0.901886
SDSH_2012	Kukri_c15096_4206	0	0	0.276922	0.901886
SDSH_2012	Excalibur_c47262_1368	0	0	0.277065	0.901886
SDSH_2012	Kukri_rep_c71285_644	0	0	0.277684	0.901886
SDSH_2012	BobWhite_c8264_515	0	0	0.27779	0.901886
SDSH_2012	Tdurum_contig98215_420	0	0	0.277874	0.901886
SDSH_2012	CAP11_c1500_171	0	0	0.278528	0.901886
SDSH_2012	BS00010881_51	0	0	0.278828	0.901886
SDSH_2012	Tdurum_contig53340_953	0	0	0.279078	0.901886
SDSH_2012	Kukri_c65988_297	0	0	0.279359	0.901886
SDSH_2012	RAC875_c29282_373	0	0	0.279989	0.901886
SDSH_2012	Excalibur_rep_c66339_532	0	0	0.280008	0.901886
SDSH_2012	Tdurum_contig27939_98	0	0	0.280107	0.901886
SDSH_2012	Kukri_c24895_558	0	0	0.280158	0.901886
SDSH_2012	wsnp_CAP11_c2438_1258747	0	0	0.280232	0.901886
SDSH_2012	BobWhite_c43322_203	0	0	0.280522	0.901886
SDSH_2012	Kukri_rep_c69291_170	0	0	0.280574	0.901886
SDSH_2012	BS00096724_51	0	0	0.280578	0.901886
SDSH_2012	BS00043441_51	0	0	0.280715	0.902148
SDSH_2012	RAC875_c8895_1029	0	0	0.281149	0.903176
SDSH_2012	RAC875_c1638_165	0	0	0.28124	0.903176
SDSH_2012	Tdurum_contig34143_327	0	0	0.281289	0.903176
SDSH_2012	RAC875_c4165_2557	0	0	0.28137	0.903176
SDSH_2012	Kukri_c28077_282	0	0	0.281682	0.903243
SDSH_2012	Ex_c6348_1205	0	0	0.281953	0.903243
SDSH_2012	RAC875_c4024_112	0	0	0.281991	0.903243
SDSH_2012	wsnp_Ex_rep_c68165_66935014	0	0	0.282403	0.903818
SDSH_2012	wsnp_Ex_c19454_28409258	0	0	0.282405	0.903818
SDSH_2012	wsnp_Ex_c6358_11058700	0	0	0.28278	0.903982
SDSH_2012	Kukri_c14150_109	0	0	0.283015	0.903982
SDSH_2012	tplb0025b13_2687	0	0	0.283056	0.903982
SDSH_2012	IAAV2718	0	0	0.283359	0.903982
SDSH_2012	CAP7_rep_c5636_213	0	0	0.283393	0.903982
SDSH_2012	Kukri_c59378_464	0	0	0.284343	0.905065
SDSH_2012	wsnp_Ex_c17051_25671072	0	0	0.285439	0.906165
SDSH_2012	Kukri_c2800_103	0	0	0.285517	0.906165
SDSH_2012	Kukri_c52425_198	0	0	0.2856	0.906165
SDSH_2012	Excalibur_c19976_382	0	0	0.285872	0.906291
SDSH_2012	wsnp_Ex_c17667_26408733	0	0	0.286044	0.906291
SDSH_2012	Excalibur_c1604_2710	0	0	0.286082	0.906291
SDSH_2012	wsnp_Ex_c10342_16938010	0	0	0.286425	0.907072
SDSH_2012	CAP11_c254_112	0	0	0.286692	0.907072
SDSH_2012	IAAV1091	0	0	0.286873	0.907129
SDSH_2012	Tdurum_contig62589_1042	0	0	0.287018	0.907129
SDSH_2012	Kukri_c15388_731	0	0	0.28724	0.907448
SDSH_2012	wsnp_Ex_c7059_12151961	0	0	0.287414	0.907675
SDSH_2012	BobWhite_c27887_69	0	0	0.2879	0.908274
SDSH_2012	CAP8_c3234_216	0	0	0.288388	0.908523
SDSH_2012	BS00010922_51	0	0	0.288673	0.908576
SDSH_2012	wsnp_Ex_c35545_43677576	0	0	0.288708	0.908576
SDSH_2012	BS00039402_51	0	0	0.288814	0.908635
SDSH_2012	BS00039422_51	0	0	0.289055	0.908787
SDSH_2012	IACX5786	0	0	0.28915	0.908908
SDSH_2012	Excalibur_c33675_410	0	0	0.289545	0.909576
SDSH_2012	RAC875_c99286_60	0	0	0.290091	0.909716
SDSH_2012	Excalibur_rep_c68784_1193	0	0	0.290136	0.909716
SDSH_2012	BS00039936_51	0	0	0.290445	0.90978
SDSH_2012	RAC875_c11053_100	0	0	0.290653	0.90978
SDSH_2012	Jagger_c7991_95	0	0	0.290814	0.90978
SDSH_2012	Kukri_c9080_257	0	0	0.290846	0.90978
SDSH_2012	Excalibur_rep_c85213_146	0	0	0.291273	0.909912
SDSH_2012	BS00076948_51	0	0	0.291713	0.909912
SDSH_2012	RAC875_c27704_420	0	0	0.291743	0.909912
SDSH_2012	IAAV6070	0	0	0.29185	0.909912
SDSH_2012	Kukri_c6678_556	0	0	0.292087	0.909912
SDSH_2012	RAC875_c18058_1070	0	0	0.292154	0.909912
SDSH_2012	BobWhite_c7082_184	0	0	0.292253	0.909912
SDSH_2012	Kukri_c50837_251	0	0	0.292338	0.909912
SDSH_2012	Tdurum_contig11791_603	0	0	0.292568	0.909912
SDSH_2012	Kukri_rep_c101532_1046	0	0	0.292578	0.909912
SDSH_2012	TA003063-0097	0	0	0.292993	0.910714
SDSH_2012	IAAV3040	0	0	0.29376	0.910718
SDSH_2012	BobWhite_c30461_131	0	0	0.294014	0.910718
SDSH_2012	Kukri_c31786_657	0	0	0.294079	0.910718
SDSH_2012	BobWhite_c2744_147	0	0	0.294253	0.910718
SDSH_2012	RAC875_c38647_290	0	0	0.294394	0.910718
SDSH_2012	BobWhite_c4384_262	0	0	0.294404	0.910718
SDSH_2012	RAC875_rep_c71149_1113	0	0	0.294538	0.910718
SDSH_2012	wsnp_Ex_c11106_18002976	0	0	0.294722	0.910718
SDSH_2012	Excalibur_rep_c67369_364	0	0	0.294791	0.910758
SDSH_2012	BobWhite_c7050_792	0	0	0.295214	0.911082
SDSH_2012	Excalibur_c1402_210	0	0	0.295477	0.911082
SDSH_2012	CAP7_c9578_263	0	0	0.295544	0.911082
SDSH_2012	wsnp_Ex_c27088_36309449	0	0	0.295557	0.911082
SDSH_2012	RAC875_c691_1486	0	0	0.295931	0.911082
SDSH_2012	Ra_c105962_177	0	0	0.295956	0.911082
SDSH_2012	Kukri_c9259_421	0	0	0.296117	0.911082
SDSH_2012	BS00073603_51	0	0	0.296201	0.911082
SDSH_2012	Tdurum_contig43879_592	0	0	0.297571	0.912728
SDSH_2012	IAAV2739	0	0	0.297662	0.912728
SDSH_2012	Tdurum_contig8615_683	0	0	0.297754	0.912728
SDSH_2012	RAC875_c10139_336	0	0	0.297881	0.912728
SDSH_2012	wsnp_Ku_c14515_22860258	0	0	0.298099	0.912728
SDSH_2012	BS00036877_51	0	0	0.298273	0.912728
SDSH_2012	Excalibur_c54420_218	0	0	0.29837	0.912728
SDSH_2012	BS00009258_51	0	0	0.298621	0.912728
SDSH_2012	IAAV3757	0	0	0.299178	0.913333
SDSH_2012	BS00077633_51	0	0	0.299532	0.913723
SDSH_2012	wsnp_Ex_rep_c102143_87374435	0	0	0.299683	0.913723
SDSH_2012	Kukri_c47679_85	0	0	0.299772	0.913723
SDSH_2012	RAC875_c45747_87	0	0	0.299821	0.913723
SDSH_2012	RFL_Contig330_772	0	0	0.299862	0.913723
SDSH_2012	tplb0032k20_90	0	0	0.300334	0.913958
SDSH_2012	BS00042336_51	0	0	0.300482	0.913958
SDSH_2012	BobWhite_c24366_416	0	0	0.30054	0.913958
SDSH_2012	TA006296-0731	0	0	0.300839	0.913958
SDSH_2012	BobWhite_c47144_153	0	0	0.300864	0.913958
SDSH_2012	wsnp_Ex_c6797_11731807	0	0	0.300983	0.913958
SDSH_2012	BS00032003_51	0	0	0.301428	0.913972
SDSH_2012	BS00032694_51	0	0	0.30239	0.915239
SDSH_2012	BS00014831_51	0	0	0.302474	0.915321
SDSH_2012	Excalibur_c13276_1322	0	0	0.303319	0.915577
SDSH_2012	BS00033795_51	0	0	0.303402	0.915577
SDSH_2012	Excalibur_c76628_182	0	0	0.303534	0.915577
SDSH_2012	Kukri_rep_c102199_232	0	0	0.303996	0.915577
SDSH_2012	wsnp_Ex_c114_229879	0	0	0.304062	0.915577
SDSH_2012	BS00009483_51	0	0	0.304564	0.915577
SDSH_2012	wsnp_Ra_c6891_11974621	0	0	0.304816	0.915577
SDSH_2012	Ra_c13237_1090	0	0	0.305005	0.915786
SDSH_2012	Excalibur_c16470_278	0	0	0.305026	0.915786
SDSH_2012	Kukri_c27224_1067	0	0	0.305099	0.915786
SDSH_2012	Ku_c884_2297	0	0	0.305111	0.915786
SDSH_2012	TA004081-0677	0	0	0.30557	0.916233
SDSH_2012	BS00000054_51	0	0	0.306099	0.917223
SDSH_2012	RAC875_c53520_103	0	0	0.306414	0.917334
SDSH_2012	Excalibur_c99271_71	0	0	0.306671	0.917334
SDSH_2012	Kukri_c60461_374	0	0	0.306816	0.917334
SDSH_2012	BS00066046_51	0	0	0.30733	0.917334
SDSH_2012	Excalibur_c48978_98	0	0	0.307343	0.917334
SDSH_2012	Excalibur_c18410_251	0	0	0.307397	0.917334
SDSH_2012	wsnp_Ra_rep_c111721_93875204	0	0	0.307451	0.917334
SDSH_2012	GENE-3346_506	0	0	0.307562	0.917334
SDSH_2012	BS00032692_51	0	0	0.308308	0.917334
SDSH_2012	Kukri_c31048_186	0	0	0.30832	0.917334
SDSH_2012	RAC875_c13266_1633	0	0	0.308518	0.917334
SDSH_2012	Excalibur_c3879_228	0	0	0.30864	0.917334
SDSH_2012	wsnp_Ex_c51115_55167855	0	0	0.308648	0.917334
SDSH_2012	BS00044237_51	0	0	0.308735	0.917334
SDSH_2012	RFL_Contig1265_515	0	0	0.308737	0.917334
SDSH_2012	Tdurum_contig82077_129	0	0	0.308737	0.917334
SDSH_2012	Excalibur_rep_c82288_36	0	0	0.309247	0.91776
SDSH_2012	Tdurum_contig62188_499	0	0	0.310181	0.918179
SDSH_2012	wsnp_Ku_rep_c71238_70957970	0	0	0.310196	0.918179
SDSH_2012	RAC875_c54818_572	0	0	0.310215	0.918179
SDSH_2012	wsnp_BG313767B_Ta_2_1	0	0	0.311002	0.918888
SDSH_2012	wsnp_Ku_c2329_4474766	0	0	0.311099	0.918888
SDSH_2012	Tdurum_contig68672_95	0	0	0.311616	0.919489
SDSH_2012	IACX1026	0	0	0.31173	0.919489
SDSH_2012	BS00005206_51	0	0	0.312035	0.920054
SDSH_2012	Ex_c20606_800	0	0	0.312191	0.920125
SDSH_2012	Excalibur_c17250_104	0	0	0.313089	0.920125
SDSH_2012	Tdurum_contig9071_215	0	0	0.313306	0.920125
SDSH_2012	RAC875_c94519_448	0	0	0.313363	0.920125
SDSH_2012	CAP8_c3752_330	0	0	0.313506	0.920166
SDSH_2012	Excalibur_c10615_592	0	0	0.313758	0.920166
SDSH_2012	Excalibur_c20082_123	0	0	0.313968	0.920166
SDSH_2012	Excalibur_c53981_77	0	0	0.314205	0.920166
SDSH_2012	BobWhite_c7337_717	0	0	0.314384	0.920166
SDSH_2012	IACX568	0	0	0.314389	0.920166
SDSH_2012	wsnp_Ku_c46363_53116979	0	0	0.314758	0.920166
SDSH_2012	Tdurum_contig25487_857	0	0	0.314775	0.920166
SDSH_2012	Ku_c18430_1287	0	0	0.315	0.920166
SDSH_2012	RAC875_c24267_775	0	0	0.315034	0.920166
SDSH_2012	BS00032695_51	0	0	0.315069	0.920166
SDSH_2012	BS00109754_51	0	0	0.3152	0.920166
SDSH_2012	Tdurum_contig76550_1300	0	0	0.315347	0.920166
SDSH_2012	RAC875_c14684_1128	0	0	0.3155	0.920166
SDSH_2012	wsnp_Ex_c10472_17127283	0	0	0.315558	0.920166
SDSH_2012	RAC875_c24267_258	0	0	0.315813	0.920166
SDSH_2012	Kukri_c11106_292	0	0	0.315829	0.920166
SDSH_2012	BobWhite_rep_c62534_261	0	0	0.315938	0.920166
SDSH_2012	Kukri_c14103_374	0	0	0.316097	0.920166
SDSH_2012	Kukri_c21296_217	0	0	0.316353	0.920166
SDSH_2012	BS00093964_51	0	0	0.316646	0.920166
SDSH_2012	wsnp_Ku_c10196_16926860	0	0	0.316854	0.920166
SDSH_2012	RAC875_c27967_1477	0	0	0.316892	0.920166
SDSH_2012	tplb0058m16_1152	0	0	0.316999	0.920166
SDSH_2012	Excalibur_c17152_852	0	0	0.317073	0.920166
SDSH_2012	RFL_Contig914_2723	0	0	0.317304	0.920166
SDSH_2012	Excalibur_c1066_303	0	0	0.317472	0.920166
SDSH_2012	BS00067724_51	0	0	0.317651	0.920166
SDSH_2012	RAC875_c48322_112	0	0	0.317664	0.920166
SDSH_2012	RAC875_c25340_351	0	0	0.31777	0.920166
SDSH_2012	BS00034925_51	0	0	0.318041	0.920695
SDSH_2012	RAC875_c64190_212	0	0	0.318116	0.920748
SDSH_2012	JD_c12608_191	0	0	0.318175	0.920755
SDSH_2012	wsnp_Ku_c26118_36079171	0	0	0.318682	0.921861
SDSH_2012	Ku_c12557_1183	0	0	0.319124	0.921912
SDSH_2012	BS00011824_51	0	0	0.319612	0.922163
SDSH_2012	RAC875_rep_c106542_272	0	0	0.319797	0.922163
SDSH_2012	RAC875_c84991_191	0	0	0.320035	0.922163
SDSH_2012	Kukri_c26279_503	0	0	0.320091	0.922163
SDSH_2012	wsnp_JD_c2099_2896804	0	0	0.320214	0.922163
SDSH_2012	Excalibur_c37700_1016	0	0	0.320989	0.923207
SDSH_2012	wsnp_Ex_c11728_18862431	0	0	0.321028	0.923207
SDSH_2012	Kukri_c22652_165	0	0	0.321538	0.924123
SDSH_2012	BS00034085_51	0	0	0.321731	0.924123
SDSH_2012	CAP11_s8679_211	0	0	0.322406	0.925189
SDSH_2012	wsnp_Ex_c19844_28855741	0	0	0.32251	0.925189
SDSH_2012	BS00022016_51	0	0	0.322678	0.925189
SDSH_2012	wsnp_Ku_c49919_55679171	0	0	0.323222	0.925944
SDSH_2012	BobWhite_c17403_635	0	0	0.323476	0.926052
SDSH_2012	Tdurum_contig29616_55	0	0	0.323602	0.926052
SDSH_2012	JD_c49675_408	0	0	0.323604	0.926052
SDSH_2012	RAC875_rep_c107187_219	0	0	0.324091	0.926138
SDSH_2012	BobWhite_c17876_192	0	0	0.324296	0.926138
SDSH_2012	IAAV2646	0	0	0.324491	0.926138
SDSH_2012	RAC875_rep_c69334_132	0	0	0.325032	0.926138
SDSH_2012	BS00063631_51	0	0	0.325423	0.926138
SDSH_2012	Tdurum_contig25401_135	0	0	0.325736	0.926138
SDSH_2012	BS00022331_51	0	0	0.325746	0.926138
SDSH_2012	RAC875_rep_c105155_427	0	0	0.325778	0.926138
SDSH_2012	Excalibur_c21117_99	0	0	0.326076	0.926138
SDSH_2012	BS00049937_51	0	0	0.326079	0.926138
SDSH_2012	wsnp_Ex_c44375_50444756	0	0	0.326155	0.926138
SDSH_2012	Excalibur_c25445_1061	0	0	0.32725	0.926138
SDSH_2012	RAC875_c11276_340	0	0	0.327478	0.926138
SDSH_2012	BS00047890_51	0	0	0.327632	0.926138
SDSH_2012	Kukri_c373_1981	0	0	0.32796	0.926138
SDSH_2012	Excalibur_c2868_451	0	0	0.32832	0.926138
SDSH_2012	BS00090847_51	0	0	0.328412	0.926138
SDSH_2012	RAC875_c14455_161	0	0	0.328871	0.926138
SDSH_2012	Tdurum_contig29616_844	0	0	0.328883	0.926138
SDSH_2012	BobWhite_c41673_67	0	0	0.329095	0.926138
SDSH_2012	wsnp_Ex_c3869_7028759	0	0	0.329187	0.926138
SDSH_2012	Tdurum_contig29616_817	0	0	0.329242	0.926138
SDSH_2012	tplb0059j12_800	0	0	0.329339	0.926138
SDSH_2012	IAAV2086	0	0	0.329451	0.926138
SDSH_2012	RAC875_c13422_1649	0	0	0.329769	0.926138
SDSH_2012	Excalibur_c48057_110	0	0	0.329879	0.926138
SDSH_2012	Tdurum_contig56871_696	0	0	0.330998	0.926138
SDSH_2012	Excalibur_c10263_218	0	0	0.331589	0.926138
SDSH_2012	Tdurum_contig38751_317	0	0	0.331868	0.926138
SDSH_2012	BS00069741_51	0	0	0.331939	0.926138
SDSH_2012	Ex_c3265_2068	0	0	0.332374	0.926138
SDSH_2012	CAP11_c2941_210	0	0	0.332466	0.926138
SDSH_2012	BS00071087_51	0	0	0.332667	0.926138
SDSH_2012	wsnp_Ex_c13354_21047873	0	0	0.332711	0.926138
SDSH_2012	Kukri_c34806_112	0	0	0.333063	0.926138
SDSH_2012	Excalibur_c32668_467	0	0	0.333067	0.926138
SDSH_2012	Tdurum_contig42937_1564	0	0	0.333448	0.926138
SDSH_2012	Kukri_c14891_64	0	0	0.333562	0.926138
SDSH_2012	wsnp_Ku_c45197_52288542	0	0	0.333573	0.926138
SDSH_2012	Kukri_c31822_568	0	0	0.333647	0.926138
SDSH_2012	Tdurum_contig49052_223	0	0	0.333655	0.926138
SDSH_2012	GENE-1606_171	0	0	0.333744	0.926138
SDSH_2012	Excalibur_c72294_134	0	0	0.333882	0.926138
SDSH_2012	IACX8519	0	0	0.334233	0.926138
SDSH_2012	BobWhite_c5396_296	0	0	0.334448	0.926138
SDSH_2012	IAAV6319	0	0	0.334448	0.926138
SDSH_2012	wsnp_Ex_c12922_20473104	0	0	0.334713	0.926138
SDSH_2012	Excalibur_c27023_134	0	0	0.334797	0.926138
SDSH_2012	BobWhite_c11540_60	0	0	0.335032	0.926138
SDSH_2012	wsnp_Ra_c16264_24873670	0	0	0.33523	0.926138
SDSH_2012	Kukri_c48514_470	0	0	0.335403	0.926138
SDSH_2012	wsnp_Ex_c9971_16412270	0	0	0.335449	0.926138
SDSH_2012	BS00000663_51	0	0	0.335545	0.926138
SDSH_2012	BS00049548_51	0	0	0.335789	0.926138
SDSH_2012	RAC875_c583_542	0	0	0.335803	0.926138
SDSH_2012	wsnp_Ra_c2228_4310870	0	0	0.335944	0.926138
SDSH_2012	RAC875_c11989_854	0	0	0.335971	0.926138
SDSH_2012	BobWhite_c8906_83	0	0	0.336278	0.926138
SDSH_2012	RAC875_c18659_402	0	0	0.336292	0.926138
SDSH_2012	Tdurum_contig48335_209	0	0	0.33637	0.926138
SDSH_2012	BS00060618_51	0	0	0.336684	0.926138
SDSH_2012	IAAV3215	0	0	0.337157	0.926138
SDSH_2012	Kukri_c7393_851	0	0	0.337199	0.926138
SDSH_2012	RAC875_c583_341	0	0	0.337241	0.926138
SDSH_2012	RAC875_c24641_720	0	0	0.337637	0.926138
SDSH_2012	Excalibur_rep_c84765_764	0	0	0.338048	0.926138
SDSH_2012	Tdurum_contig350_162	0	0	0.3381	0.926138
SDSH_2012	RAC875_c9531_1544	0	0	0.338214	0.926138
SDSH_2012	Tdurum_contig42485_1862	0	0	0.338458	0.926138
SDSH_2012	BobWhite_c1059_518	0	0	0.338491	0.926138
SDSH_2012	Ra_c8396_464	0	0	0.339526	0.926138
SDSH_2012	wsnp_Ex_c26128_35374652	0	0	0.339723	0.926138
SDSH_2012	BobWhite_c8289_808	0	0	0.339841	0.926138
SDSH_2012	Excalibur_c65641_619	0	0	0.339844	0.926138
SDSH_2012	Excalibur_c3941_537	0	0	0.33998	0.926138
SDSH_2012	Tdurum_contig8190_96	0	0	0.340158	0.926138
SDSH_2012	Ku_c1943_454	0	0	0.340456	0.926248
SDSH_2012	BobWhite_c12013_275	0	0	0.34061	0.926277
SDSH_2012	Excalibur_c25445_978	0	0	0.340638	0.926277
SDSH_2012	GENE-3324_338	0	0	0.340745	0.926294
SDSH_2012	RAC875_c18513_376	0	0	0.340918	0.926524
SDSH_2012	wsnp_Ra_c8570_14489763	0	0	0.341104	0.926524
SDSH_2012	Excalibur_c46114_728	0	0	0.341263	0.92658
SDSH_2012	IACX7870	0	0	0.341614	0.926767
SDSH_2012	GENE-0293_445	0	0	0.34196	0.926934
SDSH_2012	Ra_c1082_1100	0	0	0.341965	0.926934
SDSH_2012	Kukri_c9578_1446	0	0	0.34275	0.928304
SDSH_2012	RAC875_c52617_595	0	0	0.342943	0.928304
SDSH_2012	RAC875_c5727_1074	0	0	0.343025	0.928304
SDSH_2012	RAC875_c5351_780	0	0	0.343096	0.928304
SDSH_2012	Excalibur_rep_c70751_58	0	0	0.343126	0.928304
SDSH_2012	wsnp_Ku_rep_c71232_70948744	0	0	0.343157	0.928304
SDSH_2012	Excalibur_c1529_1369	0	0	0.343513	0.928526
[truncated: 95,340 more rows]
