# Supplementary material for: Genome-Wide Association Study of Septoria tritici Blotch Resistance in Ethiopian Durum Wheat Landraces
Source: Front Plant Sci. 2017 Sep 14;8:1586. doi: 10.3389/fpls.2017.01586 (PMC5603693; doi:10.3389/fpls.2017.01586)
Supplement: Supplementary file 4 [file Table4.XLSX]

## Sheet: associations.unmapped.markers
Supplementary Table 4. Genetic position of previously unmapped markers. Each marker not having genetic position on the durum wheat genome ("Unmapped marker") was converted in numbers and used as a phenotype in a GWA scan. The marker providing the highest association with it is reported aside its chromosome, position, and the p value (P.value) of the association. For each previously unmapped MTA t…
Unmapped marker	Marker with highest association	Chromosome	Position (cM)	P.value	Phenotype
RAC875_c25507_551	Kukri_c10453_875	1A	68.5	1.39703e-17	SDSH_combined
Excalibur_c53131_187	wsnp_Ex_rep_c101340_86719115	3A	71.8	2.15519e-11	SPC_combined
Excalibur_rep_c102727_407	wsnp_Ex_rep_c101340_86719115	3A	71.8	5.32035e-28	SPC_combined; SPC_2012
IAAV6152	CAP8_c1093_136	3A	72.2	6.08594e-29	SPC_combined
Ex_c45438_377	wsnp_JD_c5699_6859527	3A	72.2	1.03672e-30	SPC_combined; SPC_2012
Excalibur_c6040_762	wsnp_RFL_Contig4404_5157920	3A	72.5	3.53908e-32	SPC_combined
Kukri_c2454_59	wsnp_RFL_Contig4404_5157920	3A	72.5	5.59154e-34	SPC_combined
Ra_c14565_1056	wsnp_RFL_Contig4404_5157920	3A	72.5	5.54223e-34	SPC_combined
RAC875_c45936_129	wsnp_RFL_Contig4404_5157920	3A	72.5	3.63251e-38	SPC_combined
wsnp_Ex_c11039_17902115	wsnp_RFL_Contig4404_5157920	3A	72.5	4.46051e-40	SPC_combined
wsnp_Ex_c14681_22747500	wsnp_RFL_Contig4404_5157920	3A	72.5	8.07476e-43	SPC_combined
wsnp_Ex_c943_1808577	wsnp_RFL_Contig4404_5157920	3A	72.5	2.29534e-39	SPC_combined
Kukri_c37442_662	IAAV7800	5B	43.4	2.88056e-31	SDSH_2012; Seeds per spike
RAC875_c42365_61	RAC875_c17283_453	1A	41.3	4.93306e-23	Spikelets per spike
BS00088672_51	BobWhite_c8218_162	1B	35.7	1.72708e-40	Days to maturity
Excalibur_c14494_483	IAAV3828	1B	35.7	1.97363e-39	Days to maturity
BS00081396_51	BS00082521_51	1B	81.2	2.9512e-34	Days to heading
Ku_c28949_178	Tdurum_contig55330_161	2A	108.8	5.34233e-27	Seeds per spike
Ku_c28949_178	wsnp_be498599A_Ta_2_2	2A	108.9	5.34233e-27	Seeds per spike
BS00097265_51	BS00097267_51	3A	141.5	2.20562e-40	Seeds per spike
wsnp_Ex_c27088_36309449	wsnp_Ex_c8131_13753986	4A	51.3	2.87814e-26	Days to maturity; Spikelets per spike
Ku_c33128_457	RAC875_c1899_1089	4A	161.7	1.62782e-31	Seeds per spike
BobWhite_c9660_938	BS00021701_51	4B	0.3	3.81291e-13	Seeds per spike
BS00023031_51	BS00021701_51	4B	0.3	5.67349e-13	Seeds per spike
BS00107069_51	BS00021701_51	4B	0.3	9.05327e-32	Seeds per spike
Excalibur_c21616_254	BS00021701_51	4B	0.3	1.66584e-12	Seeds per spike
Excalibur_c11588_406	Kukri_c65194_256	4B	18.4	1.91051e-30	Days to maturity
IACX984	RAC875_c18195_718	4B	70.4	6.85721e-12	1000 grain weight
RFL_Contig4261_1438	Excalibur_c7286_975	5B	39.1	4.16928e-19	1000 grain weight
wsnp_Ra_c13424_21239985	Tdurum_contig28482_427	5B	39.2	7.05044e-20	1000 grain weight
BobWhite_c5456_805	wsnp_Ex_rep_c103148_88169427	5B	40.7	3.38936e-29	1000 grain weight
BS00045740_51	wsnp_Ex_rep_c103148_88169427	5B	40.7	3.54509e-31	1000 grain weight
wsnp_CAP7_c10376_4586373	Excalibur_c35095_180	5B	40.7	5.59046e-23	1000 grain weight
wsnp_Ex_c1067_2039707	wsnp_Ex_rep_c103148_88169427	5B	40.7	1.11458e-25	1000 grain weight
wsnp_Ex_c13386_21097743	wsnp_Ex_rep_c103148_88169427	5B	40.7	2.027e-24	1000 grain weight
wsnp_Ex_c7334_12577656	Excalibur_c35095_180	5B	40.7	5.6615e-27	1000 grain weight
Excalibur_s109457_54	wsnp_BF473658B_Ta_2_1	5B	40.9	2.06344e-25	1000 grain weight
TA001376.1922	wsnp_BF473658B_Ta_2_1	5B	40.9	4.93456e-27	1000 grain weight
tplb0043l17_737	wsnp_BF473658B_Ta_2_1	5B	40.9	1.23442e-24	1000 grain weight
wsnp_Ex_rep_c102297_87495486	wsnp_BF473658B_Ta_2_1	5B	40.9	1.6675e-35	1000 grain weight
Ex_c15589_147	BS00110489_51	5B	43.4	1.46514e-41	Seeds per spike
Tdurum_contig11277_529	BS00110489_51	5B	43.4	1.18735e-27	Seeds per spike
Ra_c94603_958	BS00065390_51	5B	43.8	1.61496e-39	Seeds per spike
RFL_Contig398_51	wsnp_BE606403B_Ta_2_1	5B	43.8	9.38982e-31	Seeds per spike
wsnp_Ex_c15858_24246431	BS00065390_51	5B	43.8	4.35118e-42	Seeds per spike
wsnp_JD_c10416_11077664	BS00045446_51	5B	43.8	8.87444e-48	Seeds per spike
BobWhite_c23687_200	Tdurum_contig28847_322	6A	84.9	2.99806e-18	1000 grain weight
BS00043549_51	BS00093895_51	7A	94.7	1.42413e-32	Seeds per spike
BS00070643_51	BS00093895_51	7A	94.7	6.59483e-35	Seeds per spike
