# Supplementary material for: Genome-Wide Association Study of Septoria tritici Blotch Resistance in Ethiopian Durum Wheat Landraces
Source: Front Plant Sci. 2017 Sep 14;8:1586. doi: 10.3389/fpls.2017.01586 (PMC5603693; doi:10.3389/fpls.2017.01586)
Supplement: Supplementary file 5 [file Table5.XLSX]

## Sheet: R2.explained.significant.MTA
Supplementary Table 5. Individual MTAs are reported for each trait. Aside the marker name, the table reports the the marker correlation ("R.2") and the absolute value of the regression coefficient ("Coefficient") with the trait. Alleles at the marker are sorted in positive effect ("High allele") or negative effect ("Low allele") on the trait. Disease resistance traits and agronomic traits are sha…
Trait	Chromosome	Position (cM)	Marker name	R.2	Coefficient	High allele	Low allele
SPC_2012	3A (estimated)	72.2	Ex_c45438_377	0.0569619	0.0214335	T	C
SPC_Combined	3A (estimated)	72.2	Ex_c45438_377	0.100288	0.0203792	T	C
SPC_Combined	3A (estimated)	71.8	Excalibur_c53131_187	0.105797	0.0263624	T	C
SPC_Combined	3A (estimated)	72.5	Excalibur_c6040_762	0.0952282	0.0197198	C	T
SPC_2012	3A (estimated)	71.8	Excalibur_rep_c102727_407	0.0605652	0.0218946	A	G
SPC_Combined	3A (estimated)	71.8	Excalibur_rep_c102727_407	0.0994177	0.0201012	A	G
SPC_Combined	3A (estimated)	72.2	IAAV6152	0.106322	0.0207296	T	G
SPC_Combined	3A (estimated)	72.5	Kukri_c2454_59	0.0960173	0.0197961	G	A
SDSH_2012	5B (estimated)	43.4	Kukri_c37442_662	0.0693197	0.0313516	C	T
SPC_Combined	3A (estimated)	72.5	Ra_c14565_1056	0.10332	0.0205359	T	G
SDSH_Combined	1A (estimated)	68.5	RAC875_c25507_551	0.0360351	0.017053	A	G
SPC_Combined	3A (estimated)	72.5	RAC875_c45936_129	0.0951389	0.0196796	G	A
SPC_Combined	3A (estimated)	72.5	wsnp_Ex_c11039_17902115	0.0975309	0.0200752	G	A
SPC_Combined	3A (estimated)	72.5	wsnp_Ex_c14681_22747500	0.0987961	0.0201758	T	G
SPC_Combined	3A (estimated)	72.5	wsnp_Ex_c943_1808577	0.102321	0.0205359	C	T
SDSH_Combined	1A	67.7	IACX3496	0.0369597	0.0175256	C	A
SDSH_2012	1A	67.7	wsnp_Ex_rep_c73818_71733737	0.05904	0.028683	T	G
SDSH_2012	1A	67.8	RAC875_c41275_131	0.0636978	0.0301087	G	A
SDSH_2012	1A	68.9	wsnp_Ex_c16592_25117132	0.0591615	0.028819	C	T
SDSH_2012	1A	68.9	wsnp_Ku_c2815_5317230	0.0613671	0.0292346	T	C
SDSH_2012	1A	69.2	Kukri_c10239_2186	0.0622764	0.0297967	G	T
SDSH_2012	1A	69.2	wsnp_Ra_c7818_13376644	0.0607136	0.029266	T	G
SPC_2012	3A	71.6	wsnp_Ex_c3478_6369892	0.0675111	0.0233695	G	A
SPC_Combined	3A	71.6	wsnp_Ex_c3478_6369892	0.0983646	0.0202136	G	A
SPC_Combined	3A	72.2	CAP8_c1093_136	0.10009	0.020501	A	G
SPC_Combined	3A	72.2	Kukri_rep_c110312_376	0.0953889	0.0200207	T	C
SPC_Combined	3A	72.2	Kukri_rep_c112061_617	0.0975434	0.0202306	C	T
SPC_Combined	3A	72.2	wsnp_BE443995B_Ta_2_2	0.0965975	0.0201751	T	C
SPC_Combined	3A	72.2	wsnp_Ex_c16615_25147492	0.0824246	0.0191741	A	G
SPC_Combined	3A	72.2	wsnp_Ex_c28310_37444843	0.0982109	0.0204893	A	G
SPC_Combined	3A	72.2	wsnp_Ex_rep_c69577_68526990	0.0941199	0.0197727	C	T
SPC_Combined	3A	72.5	wsnp_RFL_Contig4404_5157920	0.0957427	0.0199837	T	C
SDSH_Combined	2B	85.8	Jagger_c9472_305	0.0872608	0.0274958	C	T
SPC_2013	5A	135.2	Tdurum_contig10210_425	0.00273361	0.00610031	A	G
SPC_Combined	4A	167.5	Excalibur_c113341_139	0.0451962	0.0141441	A	G
1000 grain weight	6A (estimated)	84.9	BobWhite_c23687_200	0.0776746	1.99693	T	G
1000 grain weight	5B (estimated)	40.7	BobWhite_c5456_805	0.126983	1.76763	R	A
Seeds per spike	4B (estimated)	0.3	BobWhite_c9660_938	0.0494907	1.38005	C	A
Seeds per spike	4B (estimated)	0.3	BS00023031_51	0.0535343	1.42815	T	C
Seeds per spike	7A (estimated)	94.7	BS00043549_51	0.0527514	1.40767	A	G
1000 grain weight	5B (estimated)	40.7	BS00045740_51	0.12442	2.05336	C	T
Seeds per spike	7A (estimated)	94.7	BS00070643_51	0.0526624	1.41347	A	G
Days to maturity	1B (estimated)	81.2	BS00088672_51	0.00484631	0.442093	G	A
Seeds per spike	1B (estimated)	35.7	BS00097265_51	0.0526573	1.40935	A	G
Seeds per spike	3A (estimated)	141.5	BS00107069_51	0.0516413	1.3899	T	C
Seeds per spike	4B (estimated)	0.3	Ex_c15589_147	0.0221876	0.93212	C	T
Days to maturity	5B (estimated)	43.4	Excalibur_c11588_406	0.0276487	1.09727	C	T
Days to maturity	4B (estimated)	18.4	Excalibur_c14494_483	0.0289851	0.876358	A	G
Seeds per spike	1B (estimated)	35.7	Excalibur_c21616_254	0.0799903	2.6929	T	C
1000 grain weight	4B (estimated)	0.3	Excalibur_s109457_54	0.103325	2.6909	T	G
1000 grain weight	5B (estimated)	40.9	IACX984	0.0940517	1.61617	T	C
Seeds per spike	4B (estimated)	70.4	Ku_c28949_178	0.0517038	1.39262	A	G
Seeds per spike	2A (estimated)	108.8	Ku_c33128_457	0.0547634	1.42755	G	T
Seeds per spike	2A (estimated)	108.9	Kukri_c37442_662	0.0505889	1.38452	T	G
Seeds per spike	4A (estimated)	161.7	Ra_c94603_958	0.0872369	2.92209	A	C
Spikelets per spike	5B (estimated)	43.8	RAC875_c42365_61	0.0801729	2.7872	C	A
Seeds per spike	1A (estimated)	41.3	RFL_Contig398_51	0.0520951	1.418	C	T
1000 grain weight	5B (estimated)	43.8	RFL_Contig4261_1438	0.25447	2.55	A	G
1000 grain weight	5B (estimated)	39.1	TA001376-1922	0.251057	2.52139	A	G
Seeds per spike	5B (estimated)	40.9	Tdurum_contig11277_529	0.0535807	1.41491	T	C
Seeds per spike	5B (estimated)	43.4	Tdurum_contig11277_532	0.0818076	2.81547	G	T
1000 grain weight	5B (estimated)	40.9	tplb0043l17_737	0.256542	2.54805	T	C
1000 grain weight	5B (estimated)	40.7	wsnp_CAP7_c10376_4586373	0.101859	1.73234	A	G
1000 grain weight	5B (estimated)	40.7	wsnp_Ex_c1067_2039707	0.0766409	1.98684	T	C
1000 grain weight	5B (estimated)	40.7	wsnp_Ex_c13386_21097743	0.0879704	1.56132	G	A
Seeds per spike	5B (estimated)	43.8	wsnp_Ex_c15858_24246431	0.0518108	1.40391	C	T
Days to maturity	4A (estimated)	51.3	wsnp_Ex_c27088_36309449	0.0446686	1.10747	G	T
Spikelets per spike	4A (estimated)	51.3	wsnp_Ex_c27088_36309449	0.260352	2.5579	C	T
1000 grain weight	5B (estimated)	40.7	wsnp_Ex_c7334_12577656	0.0538646	1.1714	A	G
1000 grain weight	5B (estimated)	40.9	wsnp_Ex_rep_c102297_87495486	0.263992	2.57956	C	T
Seeds per spike	5B (estimated)	43.8	wsnp_JD_c10416_11077664	0.0922142	2.09737	T	C
1000 grain weight	5B (estimated)	39.2	wsnp_Ra_c13424_21239985	0.256899	2.56884	T	C
1000 grain weight	1A	61.2	IAAV7203	0.13198	2.04919	G	T
1000 grain weight	1A	60.9	JD_c17158_393	0.0892758	1.56517	T	C
1000 grain weight	1A	61.2	Kukri_c22434_513	0.21607	2.45341	T	C
1000 grain weight	1A	70.5	Kukri_c27785_400	0.116387	2.78461	A	G
1000 grain weight	1A	61.2	Ra_c2895_591	0.0994021	1.75556	G	A
1000 grain weight	1A	61.2	wsnp_Ex_c572_1138339	0.112446	2.80482	G	T
1000 grain weight	1A	61.2	wsnp_Ex_c572_1138770	0.138876	2.07564	G	T
1000 grain weight	1A	61.2	wsnp_Ra_c2895_5488879	0.116907	2.81773	A	G
DM_com	1B	35.7	BobWhite_c3771_441	0.266159	2.63367	G	A
DM_com	1B	35.7	BobWhite_c8218_162	0.250889	2.54753	A	G
DM_com	1B	35.7	BS00022317_51	0.112126	6.74911	G	A
DM_com	1B	35.6	BS00042054_51	0.255459	2.53061	C	T
DH_com	1B	81.2	BS00082521_51	0.115078	2.80364	T	C
DM_com	1B	35.7	BS00110104_51	0.257033	2.56592	G	A
DM_com	1B	35.7	Excalibur_c111213_145	0.254769	2.55459	A	G
DM_com	1B	35.7	Excalibur_c30762_713	0.265551	2.64399	C	T
DM_com	1B	35.6	Excalibur_rep_c68921_433	0.259481	2.57504	C	T
DM_com	1B	35.7	Kukri_c19709_383	0.262661	2.59398	A	G
DM_com	1B	35.7	RAC875_c14902_256	0.264557	2.57641	T	G
DH_com	2B	80.6	wsnp_CAP11_rep_c9018_3888047	0.105947	6.59785	C	T
NSPS_com	3A	141.5	Ku_c6126_1140	0.0114804	0.132532	C	T
NSPS_com	3A	141	wsnp_Ku_c10468_17301216	0.105947	6.59785	C	T
PH_com	3B	166	RFL_Contig4186_852	0.090689	0.610096	G	A
PH_com	3B	166.4	Tdurum_contig47776_377	0.0793718	1.37347	K	G
PH_com	3B	166	Tdurum_contig59953_282	0.00434033	0.168579	C	A
NSPS_com	4A	171	Excalibur_c22830_1989	0.0722603	1.28522	K	T
DM_com	4A	51.3	wsnp_Ex_c8131_13753986	0.00904821	0.424285	G	T
DM_com	4A	51.3	wsnp_Ku_c14803_23225628	0.09259	1.39906	T	C
DM_com	4A	51.3	wsnp_Ku_c46057_52907637	0.0890891	1.44589	R	G
DH_com	4B	6	Kukri_c8386_767	0.0807222	1.37989	Y	C
NSPS_com	4B	53	Ra_c59822_1439	0.0964312	1.92677	G	A
DH_com	4B	3.9	RAC875_c22142_333	0.0783604	1.36528	R	G
NSPS_com	4B	87	Tdurum_contig68640_419	0.0805323	1.38348	Y	C
SL_com	4B	91.7	tplb0036a20_1295	0.0767479	1.34583	Y	C
NSPS_com	5A	142.8	Tdurum_contig81424_367	0.0628364	1.21134	T	C
1000 grain weight	5A	44.9	wsnp_Ku_c1102_2211433	0.0688503	1.38642	Y	T
NSPS_com	5A	14.3	wsnp_Ku_c9559_16000086	0.0709484	1.25488	R	A
1000 grain weight	5B	38.2	BobWhite_c17133_595	0.0141146	0.674302	A	C
NSPS_com	5B	43.8	BS00045446_51	0.0161877	0.656046	T	C
NSPS_com	5B	43.8	BS00065390_51	0.0117313	0.555218	T	C
NSPS_com	5B	43.4	BS00110489_51	5.56561e-06	0.0118047	G	A
NSPS_com	5B	43.4	IAAV7800	0.0115969	0.554931	T	C
NSPS_com	5B	43.4	Kukri_c6633_674	0.0106407	0.531369	T	G
1000 grain weight	5B	41.3	RAC875_c50278_130	0.0475253	1.0151	C	T
NSPS_com	5B	43.8	wsnp_BE606403B_Ta_2_1	0.00968499	0.449193	T	C
NSPS_com	5B	43.4	wsnp_Ex_c4826_8610827	0.0110799	0.534265	G	A
NSPS_com	5B	43.4	wsnp_Ex_rep_c67690_66354791	0.0104468	0.521425	A	G
NSPS_com	5B	43.4	wsnp_Ex_rep_c67690_66354931	0.0789285	1.36481	Y	C
1000 grain weight	6A	85.7	wsnp_Ra_c12086_19452422	0.0736271	1.37745	A	G
DH_com		0	BS00081396_51	0.0817837	1.26477	T	C
