# Supplementary material for: Genome-Wide Association Study of Septoria tritici Blotch Resistance in Ethiopian Durum Wheat Landraces
Source: Front Plant Sci. 2017 Sep 14;8:1586. doi: 10.3389/fpls.2017.01586 (PMC5603693; doi:10.3389/fpls.2017.01586)
Supplement: Supplementary file 6 [file Table6.XLSX]

## Sheet: LDdecayinfo
Supplementary Table 6. For each chromosome, genetic distance at which mean LD calculated in rolling windows on pairwise data drops below r2 = 0.2.
Chr	cM to r2 0.2
1A	5.79989
1B	3.10005
2A	2.40003
2B	2.09988
3A	4.59998
3B	4.00001
4A	2.30012
4B	6.09984
5A	2.90014
5B	1.50015
6A	1.89989
6B	1.79995
7A	1.79996
7B	3.60005
