# Supplementary material for: Genome-Wide Association Study of Septoria tritici Blotch Resistance in Ethiopian Durum Wheat Landraces
Source: Front Plant Sci. 2017 Sep 14;8:1586. doi: 10.3389/fpls.2017.01586 (PMC5603693; doi:10.3389/fpls.2017.01586)
Supplement: Supplementary file 7 [file Table7.XLSX]

## Sheet: GWAS results
Supplementary Table 7. Complete output from the genome-wide association scan for agronomic traits. “Trait” reports the phenotype. “SNP” reports the marker name. “Chr” reports chromosomes (0 for unmapped). ”cM” reports genetic positions in cM, jittered to not overlap “P.value” reports the significance of the nominal tests, and “FDR” reports p values adjusted for multiple testing. Markers highlight…
Trait	SNP	Chr	cM	P.value	FDR
1000 grain weight	wsnp_Ex_rep_c102297_87495486	0	0	1.17621e-06	0.0021368
1000 grain weight	wsnp_Ra_c13424_21239985	0	0	1.18543e-06	0.0021368
1000 grain weight	tplb0043l17_737	0	0	1.59674e-06	0.0024675
1000 grain weight	RFL_Contig4261_1438	0	0	2.69408e-06	0.003362
1000 grain weight	TA001376-1922	0	0	3.36968e-06	0.00343123
1000 grain weight	BobWhite_c5456_805	0	0	3.59556e-06	0.00343123
1000 grain weight	BS00045740_51	0	0	3.82441e-06	0.00344685
1000 grain weight	IACX984	0	0	4.33043e-06	0.00351262
1000 grain weight	wsnp_Ex_c7334_12577656	0	0	4.77148e-06	0.00362645
1000 grain weight	wsnp_Ex_c13386_21097743	0	0	4.91782e-06	0.00362645
1000 grain weight	Excalibur_s109457_54	0	0	5.20379e-06	0.00364967
1000 grain weight	BobWhite_c23687_200	0	0	5.47804e-06	0.00364967
1000 grain weight	wsnp_CAP7_c10376_4586373	0	0	5.7639e-06	0.00364967
1000 grain weight	wsnp_Ex_c1067_2039707	0	0	5.87764e-06	0.00364967
1000 grain weight	IAAV1838	0	0	7.30084e-06	0.00364967
1000 grain weight	wsnp_Ra_rep_c73864_71913206	0	0	7.53341e-06	0.00364967
1000 grain weight	wsnp_Ku_c6765_11767282	0	0	7.60932e-06	0.00364967
1000 grain weight	Kukri_c6678_556	0	0	7.96616e-06	0.00364967
1000 grain weight	Kukri_c27207_1662	0	0	8.14423e-06	0.00364967
1000 grain weight	BS00068205_51	0	0	8.27602e-06	0.00364967
1000 grain weight	Kukri_rep_c106832_353	0	0	8.44095e-06	0.00364967
1000 grain weight	Ku_c16929_637	0	0	8.62447e-06	0.00364967
1000 grain weight	RAC875_rep_c73697_663	0	0	8.94916e-06	0.00364967
1000 grain weight	IAAV4269	0	0	8.99875e-06	0.00364967
1000 grain weight	Tdurum_contig44130_228	0	0	1.00299e-05	0.00371851
1000 grain weight	RAC875_c51548_403	0	0	1.02923e-05	0.00371851
1000 grain weight	BS00041689_51	0	0	1.03288e-05	0.00371851
1000 grain weight	CAP8_rep_c5411_249	0	0	1.04045e-05	0.00371851
1000 grain weight	wsnp_Ex_c18413_27247064	0	0	1.04045e-05	0.00371851
1000 grain weight	wsnp_Ex_rep_c69401_68339012	0	0	1.09487e-05	0.00371851
1000 grain weight	BobWhite_rep_c60287_356	0	0	1.31794e-05	0.00403277
1000 grain weight	wsnp_Ex_c20988_30107609	0	0	1.39967e-05	0.00405479
1000 grain weight	wsnp_Ku_c11988_19476255	0	0	1.53889e-05	0.00430437
1000 grain weight	wsnp_Ex_rep_c69401_68338942	0	0	1.63557e-05	0.0043498
1000 grain weight	wsnp_Ex_c43642_49901192	0	0	1.77136e-05	0.00447076
1000 grain weight	IAAV5071	0	0	1.81417e-05	0.00447076
1000 grain weight	wsnp_Ra_c212_447994	0	0	1.87822e-05	0.00447076
1000 grain weight	RAC875_c14769_1918	0	0	2.60761e-05	0.0054235
1000 grain weight	Kukri_c18702_1234	0	0	2.76936e-05	0.00556538
1000 grain weight	wsnp_Ex_c5915_10379277	0	0	2.88486e-05	0.00556538
1000 grain weight	wsnp_Ex_c27219_36436025	0	0	2.92204e-05	0.00556538
1000 grain weight	Excalibur_c100790_319	0	0	2.93411e-05	0.00556538
1000 grain weight	Kukri_c439_857	0	0	3.00376e-05	0.00556538
1000 grain weight	wsnp_Ex_c18413_27247408	0	0	3.01889e-05	0.00556538
1000 grain weight	Tdurum_contig4708_684	0	0	3.41764e-05	0.00594203
1000 grain weight	wsnp_CAP7_c3386_1586636	0	0	3.96687e-05	0.00656678
1000 grain weight	BS00024717_51	0	0	4.10211e-05	0.00665485
1000 grain weight	wsnp_Ex_rep_c103024_88075347	0	0	4.35448e-05	0.00695338
1000 grain weight	Kukri_c29204_358	0	0	4.61355e-05	0.00703365
1000 grain weight	RAC875_c62202_161	0	0	4.6391e-05	0.00703365
1000 grain weight	wsnp_Ex_c13386_21098430	0	0	4.81145e-05	0.00716505
1000 grain weight	Ku_c4349_1890	0	0	4.88003e-05	0.00719716
1000 grain weight	Excalibur_rep_c102702_495	0	0	5.38397e-05	0.00761586
1000 grain weight	wsnp_Ku_c32477_42086402	0	0	5.38397e-05	0.00761586
1000 grain weight	Excalibur_c7665_260	0	0	5.58202e-05	0.00768038
1000 grain weight	TA003794-1077	0	0	5.63169e-05	0.00768038
1000 grain weight	CAP12_c2701_221	0	0	5.63376e-05	0.00768038
1000 grain weight	wsnp_Ex_c14549_22577209	0	0	6.08049e-05	0.00808556
1000 grain weight	Ku_c4349_1012	0	0	7.16867e-05	0.00937882
1000 grain weight	wsnp_Ku_c25192_35167168	0	0	7.64747e-05	0.00984643
1000 grain weight	BS00041079_51	0	0	8.60767e-05	0.0107417
1000 grain weight	BobWhite_c18554_76	0	0	9.07682e-05	0.0111555
1000 grain weight	tplb0035o24_635	0	0	0.000114966	0.0132633
1000 grain weight	GENE-4618_519	0	0	0.000115276	0.0132633
1000 grain weight	BobWhite_c43728_100	0	0	0.000116225	0.0132783
1000 grain weight	wsnp_BE497820B_Ta_2_2	0	0	0.000140498	0.0150822
1000 grain weight	Ex_c4349_594	0	0	0.000144055	0.0150822
1000 grain weight	Excalibur_c11588_406	0	0	0.000145698	0.0150822
1000 grain weight	wsnp_JD_c4585_5720296	0	0	0.000145901	0.0150822
1000 grain weight	JD_c16284_736	0	0	0.000171214	0.0170406
1000 grain weight	Ra_c1580_431	0	0	0.000179819	0.0174683
1000 grain weight	wsnp_CAP7_c3665_1701376	0	0	0.000187745	0.0181297
1000 grain weight	BS00066810_51	0	0	0.000197819	0.0184726
1000 grain weight	TA001859-0887	0	0	0.000204373	0.0188383
1000 grain weight	Excalibur_c16961_85	0	0	0.000210181	0.019049
1000 grain weight	Kukri_c49463_154	0	0	0.000231793	0.0202171
1000 grain weight	wsnp_BQ160404B_Ta_2_2	0	0	0.000242185	0.0210105
1000 grain weight	BS00091302_51	0	0	0.000253014	0.0217156
1000 grain weight	tplb0029f21_174	0	0	0.000254328	0.0217156
1000 grain weight	BS00066809_51	0	0	0.000263703	0.0222815
1000 grain weight	wsnp_Ku_c1535_3032561	0	0	0.000271419	0.0226864
1000 grain weight	wsnp_Ku_c46846_53470970	0	0	0.000286499	0.0234405
1000 grain weight	Excalibur_c753_1556	0	0	0.00033131	0.025717
1000 grain weight	Kukri_c6128_238	0	0	0.000337239	0.0259291
1000 grain weight	Tdurum_contig51313_408	0	0	0.000353014	0.0268706
1000 grain weight	wsnp_Ex_c42282_48900922	0	0	0.000354455	0.0268706
1000 grain weight	Tdurum_contig47854_142	0	0	0.000356854	0.0269267
1000 grain weight	CAP8_c5006_137	0	0	0.000388536	0.0285214
1000 grain weight	Kukri_rep_c113552_119	0	0	0.000396123	0.0289473
1000 grain weight	Kukri_c52952_315	0	0	0.000403027	0.0293198
1000 grain weight	RAC875_c18532_140	0	0	0.000414916	0.0296481
1000 grain weight	Tdurum_contig47854_182	0	0	0.000434383	0.0305311
1000 grain weight	BS00031612_51	0	0	0.000446222	0.0309428
1000 grain weight	RAC875_c104514_534	0	0	0.000455699	0.031291
1000 grain weight	BobWhite_c3356_442	0	0	0.000461845	0.031291
1000 grain weight	IACX3026	0	0	0.00046202	0.031291
1000 grain weight	BobWhite_c4690_121	0	0	0.000462913	0.031291
1000 grain weight	Ku_c8497_1141	0	0	0.000468521	0.0314458
1000 grain weight	Tdurum_contig14482_423	0	0	0.000483925	0.0319135
1000 grain weight	BS00031611_51	0	0	0.000517379	0.0338445
1000 grain weight	wsnp_Ku_c39878_48218985	0	0	0.000524057	0.0341017
1000 grain weight	RAC875_c57889_55	0	0	0.000525515	0.0341017
1000 grain weight	RFL_Contig3008_1342	0	0	0.00053668	0.0346875
1000 grain weight	BobWhite_c18881_338	0	0	0.000557588	0.0354736
1000 grain weight	Ku_c8351_2029	0	0	0.000583672	0.0365595
1000 grain weight	BS00079699_51	0	0	0.000587012	0.0366273
1000 grain weight	Excalibur_c7113_2258	0	0	0.000597719	0.0370107
1000 grain weight	Excalibur_c65437_104	0	0	0.000613386	0.0372927
1000 grain weight	RAC875_c7978_362	0	0	0.000634792	0.0382834
1000 grain weight	BS00088350_51	0	0	0.00063775	0.0383193
1000 grain weight	Excalibur_c5938_1120	0	0	0.000667034	0.0397841
1000 grain weight	GENE-1351_273	0	0	0.00076925	0.044192
1000 grain weight	wsnp_JD_c13384_13393159	0	0	0.000809268	0.0452716
1000 grain weight	Excalibur_c3439_1281	0	0	0.000850667	0.04694
1000 grain weight	IAAV8493	0	0	0.000872425	0.0474726
1000 grain weight	BobWhite_c33018_649	0	0	0.000882461	0.0477206
1000 grain weight	IACX6129	0	0	0.000893575	0.0480015
1000 grain weight	Ku_c13676_1074	0	0	0.00091102	0.0483471
1000 grain weight	Tdurum_contig55335_316	0	0	0.000912532	0.0483471
1000 grain weight	RAC875_c7978_81	0	0	0.00091346	0.0483471
1000 grain weight	BS00034899_51	0	0	0.000914909	0.0483471
1000 grain weight	wsnp_Ex_c2904_5355509	0	0	0.000923786	0.0485003
1000 grain weight	Tdurum_contig70056_255	0	0	0.000951782	0.0491966
1000 grain weight	BS00039489_51	0	0	0.000952211	0.0491966
1000 grain weight	RAC875_c25507_551	0	0	0.000959439	0.0494126
1000 grain weight	wsnp_BE518003B_Ta_2_3	0	0	0.000976071	0.0500105
1000 grain weight	BobWhite_c47055_231	0	0	0.000980296	0.0500105
1000 grain weight	Excalibur_c16292_1338	0	0	0.000999641	0.0504972
1000 grain weight	Excalibur_c5938_1669	0	0	0.0010054	0.0504972
1000 grain weight	wsnp_CAP12_c928_486444	0	0	0.0010284	0.0512724
1000 grain weight	Kukri_c4352_194	0	0	0.00103032	0.0512724
1000 grain weight	BS00067644_51	0	0	0.00108724	0.053453
1000 grain weight	BS00067706_51	0	0	0.00109061	0.053453
1000 grain weight	Tdurum_contig13671_297	0	0	0.00109739	0.0534622
1000 grain weight	BS00067748_51	0	0	0.00109739	0.0534622
1000 grain weight	Tdurum_contig42092_274	0	0	0.00112033	0.0539319
1000 grain weight	Excalibur_c5938_371	0	0	0.00114683	0.0548822
1000 grain weight	Tdurum_contig33297_207	0	0	0.00120762	0.0569514
1000 grain weight	tplb0048c02_530	0	0	0.00122512	0.0576092
1000 grain weight	Ex_c17493_1618	0	0	0.00123563	0.0577341
1000 grain weight	CAP11_c2428_114	0	0	0.00124385	0.0578195
1000 grain weight	wsnp_Ex_c2580_4800027	0	0	0.00126315	0.0585487
1000 grain weight	RAC875_c66369_296	0	0	0.00129398	0.0591332
1000 grain weight	BobWhite_c1977_844	0	0	0.00130861	0.0594912
1000 grain weight	Excalibur_c25798_219	0	0	0.00131162	0.0594912
1000 grain weight	Tdurum_contig28748_239	0	0	0.00131649	0.0594912
1000 grain weight	Excalibur_c81824_411	0	0	0.00136197	0.0607875
1000 grain weight	Excalibur_c38597_243	0	0	0.00136298	0.0607875
1000 grain weight	Ku_c18430_1287	0	0	0.00139513	0.0613367
1000 grain weight	Excalibur_c60612_236	0	0	0.00142925	0.0624977
1000 grain weight	Kukri_c24764_1094	0	0	0.00145128	0.0627053
1000 grain weight	tplb0055p22_1895	0	0	0.00145444	0.0627053
1000 grain weight	RAC875_c29066_271	0	0	0.00145634	0.0627053
1000 grain weight	Excalibur_c1066_303	0	0	0.00147447	0.0632326
1000 grain weight	BS00063068_51	0	0	0.00148956	0.0633066
1000 grain weight	Kukri_rep_c69946_1228	0	0	0.00151611	0.0641038
1000 grain weight	BS00064776_51	0	0	0.00152317	0.0641038
1000 grain weight	BS00042195_51	0	0	0.00152525	0.0641038
1000 grain weight	RAC875_c104548_369	0	0	0.00153833	0.0644868
1000 grain weight	BS00039641_51	0	0	0.00154926	0.0647776
1000 grain weight	BS00063245_51	0	0	0.00159076	0.0656476
1000 grain weight	RAC875_rep_c69360_259	0	0	0.00162103	0.0665771
1000 grain weight	TA002954-0682	0	0	0.00163945	0.0671636
1000 grain weight	Tdurum_contig28980_211	0	0	0.00166579	0.0678644
1000 grain weight	BS00039795_51	0	0	0.0016726	0.0678644
1000 grain weight	Excalibur_rep_c107972_407	0	0	0.00167329	0.0678644
1000 grain weight	BobWhite_c10975_60	0	0	0.0016798	0.0679588
1000 grain weight	RAC875_c23816_266	0	0	0.00168751	0.0679814
1000 grain weight	Jagger_c2234_128	0	0	0.00172559	0.0683237
1000 grain weight	RAC875_c56111_61	0	0	0.00173582	0.0683611
1000 grain weight	BobWhite_rep_c49931_364	0	0	0.00174368	0.0684931
1000 grain weight	wsnp_Ex_c9534_15793556	0	0	0.00175878	0.0687535
1000 grain weight	Ra_c1082_1100	0	0	0.00176739	0.0689241
1000 grain weight	IACX19307	0	0	0.00178085	0.0692825
1000 grain weight	CAP12_c2951_105	0	0	0.00180113	0.0695706
1000 grain weight	Kukri_rep_c73303_688	0	0	0.00180608	0.0695965
1000 grain weight	Excalibur_rep_c113110_220	0	0	0.00182544	0.0700097
1000 grain weight	Tdurum_contig41918_2140	0	0	0.00184516	0.0702678
1000 grain weight	RAC875_c25756_279	0	0	0.00189268	0.0715733
1000 grain weight	wsnp_Ex_c25628_34888439	0	0	0.00193268	0.0726493
1000 grain weight	Excalibur_c2181_927	0	0	0.00193457	0.0726493
1000 grain weight	IAAV5406	0	0	0.00195812	0.0729931
1000 grain weight	Excalibur_c45861_189	0	0	0.00197591	0.0730186
1000 grain weight	Excalibur_c53981_77	0	0	0.00203776	0.0731628
1000 grain weight	Tdurum_contig42092_281	0	0	0.00205766	0.0731628
1000 grain weight	IACX293	0	0	0.00205808	0.0731628
1000 grain weight	Kukri_c9259_421	0	0	0.00210453	0.0738998
1000 grain weight	wsnp_BE443187B_Ta_2_1	0	0	0.00212838	0.0744152
1000 grain weight	wsnp_JG_c522_325756	0	0	0.00214061	0.0746821
1000 grain weight	BS00021669_51	0	0	0.00223944	0.0766846
1000 grain weight	Tdurum_contig51706_157	0	0	0.00224055	0.0766846
1000 grain weight	BS00033658_51	0	0	0.00227731	0.0774525
1000 grain weight	wsnp_Ex_c10272_16842803	0	0	0.0022997	0.0776816
1000 grain weight	wsnp_BG606986A_Ta_2_1	0	0	0.00230994	0.0776816
1000 grain weight	BS00088672_51	0	0	0.00231364	0.0776816
1000 grain weight	RAC875_c23081_141	0	0	0.00231986	0.0776816
1000 grain weight	Tdurum_contig10841_761	0	0	0.00232481	0.0776816
1000 grain weight	Excalibur_c5938_1703	0	0	0.00232714	0.0776816
1000 grain weight	wsnp_Ex_rep_c66896_65307566	0	0	0.00236101	0.0785565
1000 grain weight	BS00111139_51	0	0	0.00236788	0.0785565
1000 grain weight	CAP7_c7296_88	0	0	0.00242424	0.0790214
1000 grain weight	Kukri_c59507_399	0	0	0.0024412	0.0790214
1000 grain weight	Tdurum_contig75475_454	0	0	0.00245748	0.0790214
1000 grain weight	BS00068659_51	0	0	0.00246399	0.0790214
1000 grain weight	Tdurum_contig94996_512	0	0	0.00247277	0.0790214
1000 grain weight	BS00092631_51	0	0	0.00247576	0.0790214
1000 grain weight	RAC875_c15975_1208	0	0	0.00247863	0.0790214
1000 grain weight	wsnp_Ku_c1205_2398925	0	0	0.0024984	0.0793181
1000 grain weight	RAC875_c691_1486	0	0	0.00257508	0.0809604
1000 grain weight	Tdurum_contig57231_1086	0	0	0.0026084	0.0813772
1000 grain weight	BS00041077_51	0	0	0.00263744	0.0819184
1000 grain weight	Excalibur_c89515_95	0	0	0.00267439	0.0821998
1000 grain weight	BobWhite_rep_c63564_267	0	0	0.00270701	0.0827926
1000 grain weight	Tdurum_contig51706_895	0	0	0.00273446	0.0830734
1000 grain weight	RFL_Contig345_777	0	0	0.00276643	0.0835751
1000 grain weight	Kukri_c29966_1223	0	0	0.00279835	0.0843796
1000 grain weight	RAC875_c33239_680	0	0	0.00280391	0.0843796
1000 grain weight	BS00058464_51	0	0	0.00283447	0.0843796
1000 grain weight	RAC875_c24341_146	0	0	0.00290125	0.0854211
1000 grain weight	Kukri_c8397_524	0	0	0.00295546	0.086546
1000 grain weight	IAAV7520	0	0	0.00306042	0.088482
1000 grain weight	Kukri_c11737_1241	0	0	0.00306521	0.088482
1000 grain weight	Tdurum_contig13680_134	0	0	0.0030765	0.0886503
1000 grain weight	wsnp_Ex_c20032_29065889	0	0	0.00311687	0.0888663
1000 grain weight	wsnp_Ex_c5634_9907829	0	0	0.00311687	0.0888663
1000 grain weight	RAC875_c9021_1985	0	0	0.00313794	0.0889978
1000 grain weight	BobWhite_c16317_641	0	0	0.00319291	0.0899282
1000 grain weight	BS00068358_51	0	0	0.00327958	0.0911039
1000 grain weight	TA001772-0625	0	0	0.00327958	0.0911039
1000 grain weight	Kukri_c23836_1043	0	0	0.00332167	0.0917412
1000 grain weight	BS00022106_51	0	0	0.00340616	0.0925924
1000 grain weight	BS00109533_51	0	0	0.00342799	0.0926871
1000 grain weight	Kukri_c6388_950	0	0	0.00346987	0.0933125
1000 grain weight	wsnp_Ex_c11039_17902115	0	0	0.00349361	0.0933125
1000 grain weight	BobWhite_c7082_184	0	0	0.00350411	0.0933452
1000 grain weight	Excalibur_c42979_666	0	0	0.00357644	0.0939734
1000 grain weight	Excalibur_c53864_331	0	0	0.00367513	0.0952406
1000 grain weight	BS00022239_51	0	0	0.00367546	0.0952406
1000 grain weight	Tdurum_contig17618_100	0	0	0.00368405	0.0952406
1000 grain weight	RAC875_c66892_58	0	0	0.00368995	0.0952406
1000 grain weight	RAC875_c17197_504	0	0	0.00372426	0.0954481
1000 grain weight	Excalibur_c14494_483	0	0	0.00377686	0.0964094
1000 grain weight	RAC875_c25799_457	0	0	0.0037796	0.0964094
1000 grain weight	BS00071087_51	0	0	0.00384042	0.0970455
1000 grain weight	Kukri_rep_c69422_54	0	0	0.00388009	0.0971399
1000 grain weight	BS00023058_51	0	0	0.00392184	0.0977328
1000 grain weight	wsnp_Ex_rep_c66270_64420396	0	0	0.00397463	0.0979206
1000 grain weight	wsnp_Ku_c17726_26872129	0	0	0.00397463	0.0979206
1000 grain weight	wsnp_Ku_c26981_36941556	0	0	0.00397463	0.0979206
1000 grain weight	Kukri_c62419_269	0	0	0.00404286	0.0984794
1000 grain weight	wsnp_Ku_c14515_22860258	0	0	0.00405599	0.0985456
1000 grain weight	Kukri_c25901_348	0	0	0.00413305	0.099539
1000 grain weight	Kukri_c79815_483	0	0	0.0041748	0.100041
1000 grain weight	BS00107069_51	0	0	0.00426596	0.100922
1000 grain weight	wsnp_Ex_c14681_22747500	0	0	0.00430633	0.100922
1000 grain weight	Ra_c14565_1056	0	0	0.00431774	0.100922
1000 grain weight	wsnp_Ku_c4413_8008008	0	0	0.00433808	0.100922
1000 grain weight	Kukri_c14906_220	0	0	0.00441048	0.101139
1000 grain weight	Tdurum_contig9584_455	0	0	0.0044261	0.101139
1000 grain weight	RFL_Contig4403_1034	0	0	0.00454114	0.102351
1000 grain weight	RAC875_c11276_340	0	0	0.00454879	0.102351
1000 grain weight	BobWhite_c9660_938	0	0	0.00474597	0.104328
1000 grain weight	Tdurum_contig93431_485	0	0	0.00476236	0.104406
1000 grain weight	IAAV6731	0	0	0.00478762	0.104535
1000 grain weight	RAC875_c53667_348	0	0	0.00480693	0.104792
1000 grain weight	CAP12_c2628_118	0	0	0.00485083	0.105076
1000 grain weight	wsnp_Ex_c943_1808232	0	0	0.00493037	0.105557
1000 grain weight	RAC875_rep_c111922_121	0	0	0.00503252	0.106722
1000 grain weight	Kukri_c31048_186	0	0	0.00508976	0.106722
1000 grain weight	Excalibur_c20610_251	0	0	0.00511805	0.106722
1000 grain weight	IACX13378	0	0	0.00511805	0.106722
1000 grain weight	Excalibur_c20610_149	0	0	0.00511805	0.106722
1000 grain weight	IAAV3666	0	0	0.00511805	0.106722
1000 grain weight	RAC875_c45936_129	0	0	0.00513171	0.106867
1000 grain weight	Kukri_c53787_620	0	0	0.005145	0.106867
1000 grain weight	Kukri_c2454_59	0	0	0.00520896	0.107362
1000 grain weight	RAC875_c63883_115	0	0	0.00521487	0.107362
1000 grain weight	Excalibur_c53131_187	0	0	0.00522177	0.107367
1000 grain weight	Excalibur_c5218_75	0	0	0.00524678	0.107745
1000 grain weight	wsnp_Ex_c18733_27607958	0	0	0.00528309	0.107951
1000 grain weight	BS00090411_51	0	0	0.00528741	0.107951
1000 grain weight	wsnp_Ex_c9813_16193780	0	0	0.00529302	0.107951
1000 grain weight	IAAV4514	0	0	0.00533053	0.10827
1000 grain weight	Tdurum_contig11277_529	0	0	0.00536767	0.108544
1000 grain weight	Ex_c81067_195	0	0	0.00537432	0.108544
1000 grain weight	IAAV993	0	0	0.00546173	0.109087
1000 grain weight	BS00068239_51	0	0	0.00546818	0.109087
1000 grain weight	RAC875_c42285_1007	0	0	0.00551661	0.109542
1000 grain weight	RAC875_c94519_448	0	0	0.00552636	0.109602
1000 grain weight	CAP12_rep_c4748_249	0	0	0.0055479	0.10986
1000 grain weight	Kukri_c3582_87	0	0	0.00557947	0.10986
1000 grain weight	GENE-1792_762	0	0	0.00567758	0.111645
1000 grain weight	Excalibur_c25699_244	0	0	0.00570863	0.111936
1000 grain weight	Kukri_c27717_316	0	0	0.00575517	0.112354
1000 grain weight	Kukri_rep_c108791_458	0	0	0.0058596	0.113451
1000 grain weight	Kukri_c16382_396	0	0	0.00586731	0.113451
1000 grain weight	Excalibur_c38886_129	0	0	0.00598289	0.114864
1000 grain weight	wsnp_Ex_c943_1808577	0	0	0.00603451	0.115534
1000 grain weight	BS00031948_51	0	0	0.00604197	0.115534
1000 grain weight	wsnp_Ex_c27136_36355033	0	0	0.00608332	0.115697
1000 grain weight	BobWhite_c863_1064	0	0	0.00614206	0.115988
1000 grain weight	Tdurum_contig67342_342	0	0	0.00619605	0.116072
1000 grain weight	Kukri_c2884_93	0	0	0.00621316	0.116258
1000 grain weight	GENE-4927_542	0	0	0.00624903	0.116526
1000 grain weight	D_contig35824_149	0	0	0.00625824	0.116564
1000 grain weight	Excalibur_c32668_467	0	0	0.00626726	0.116598
1000 grain weight	Tdurum_contig10174_155	0	0	0.00641858	0.118194
1000 grain weight	wsnp_Ex_c11106_18002976	0	0	0.00648594	0.118563
1000 grain weight	Ex_c5280_1429	0	0	0.00649063	0.118563
1000 grain weight	Tdurum_contig8190_96	0	0	0.00650156	0.118563
1000 grain weight	Ra_c8396_464	0	0	0.00651599	0.118563
1000 grain weight	BobWhite_rep_c48906_121	0	0	0.00652633	0.118563
1000 grain weight	Kukri_c55688_361	0	0	0.00655917	0.11876
1000 grain weight	RAC875_rep_c112555_200	0	0	0.00660265	0.119096
1000 grain weight	wsnp_Ex_c2850_5264093	0	0	0.0066144	0.119096
1000 grain weight	Tdurum_contig11277_265	0	0	0.00668541	0.119585
1000 grain weight	Kukri_c19389_97	0	0	0.00669242	0.119585
1000 grain weight	Kukri_c93922_206	0	0	0.0067249	0.119771
1000 grain weight	Tdurum_contig62188_499	0	0	0.00681648	0.120606
1000 grain weight	wsnp_Ku_c46846_53471053	0	0	0.00684072	0.120662
1000 grain weight	Tdurum_contig15751_331	0	0	0.00692287	0.121363
1000 grain weight	Tdurum_contig82246_253	0	0	0.00692287	0.121363
1000 grain weight	RAC875_c29282_373	0	0	0.00702721	0.121788
1000 grain weight	tplb0062i21_374	0	0	0.00706513	0.122194
1000 grain weight	wsnp_BE607043A_Td_2_1	0	0	0.00711005	0.122709
1000 grain weight	Kukri_c18052_356	0	0	0.00714755	0.123008
1000 grain weight	Excalibur_c3565_2673	0	0	0.00715039	0.123008
1000 grain weight	Ku_c5725_892	0	0	0.00719328	0.123228
1000 grain weight	wsnp_BG606986A_Ta_2_4	0	0	0.00721044	0.123367
1000 grain weight	BS00068108_51	0	0	0.0072482	0.123646
1000 grain weight	Tdurum_contig59351_490	0	0	0.0072683	0.123859
1000 grain weight	CAP8_c8516_542	0	0	0.00728866	0.124075
1000 grain weight	Kukri_c47342_149	0	0	0.00732621	0.124304
1000 grain weight	GENE-4197_99	0	0	0.00733526	0.124304
1000 grain weight	RAC875_c37084_143	0	0	0.00741689	0.125338
1000 grain weight	Ku_c2189_853	0	0	0.00742905	0.125413
1000 grain weight	Tdurum_contig29238_371	0	0	0.00744967	0.125494
1000 grain weight	RAC875_c28390_99	0	0	0.00745709	0.125494
1000 grain weight	tplb0025g01_2116	0	0	0.00751395	0.125929
1000 grain weight	BS00023031_51	0	0	0.00756171	0.126553
1000 grain weight	Kukri_c44509_515	0	0	0.0075781	0.126553
1000 grain weight	BS00000250_51	0	0	0.00757999	0.126553
1000 grain weight	RAC875_c79934_95	0	0	0.0075898	0.126553
1000 grain weight	TA003382-0407	0	0	0.00759023	0.126553
1000 grain weight	Excalibur_rep_c67182_584	0	0	0.0076224	0.126699
1000 grain weight	wsnp_Ex_c6817_11762714	0	0	0.0076408	0.126809
1000 grain weight	RAC875_c75885_302	0	0	0.00765908	0.126918
1000 grain weight	TA002230-0886	0	0	0.00776322	0.12766
1000 grain weight	RAC875_rep_c75899_926	0	0	0.00776332	0.12766
1000 grain weight	RAC875_c50864_1921	0	0	0.00786724	0.128401
1000 grain weight	wsnp_Ex_c39304_46634878	0	0	0.00795015	0.129033
1000 grain weight	Ra_c37969_549	0	0	0.00797323	0.129091
1000 grain weight	Tdurum_contig11277_532	0	0	0.00804897	0.129567
1000 grain weight	Kukri_rep_c93484_422	0	0	0.00806419	0.129567
1000 grain weight	RAC875_c37392_401	0	0	0.00809532	0.129902
1000 grain weight	RAC875_c11682_1624	0	0	0.00820434	0.130106
1000 grain weight	RAC875_rep_c113937_102	0	0	0.00820434	0.130106
1000 grain weight	Tdurum_contig76960_213	0	0	0.00820434	0.130106
1000 grain weight	BS00067551_51	0	0	0.00826213	0.130584
1000 grain weight	Tdurum_contig9912_228	0	0	0.00828335	0.130584
1000 grain weight	BobWhite_c12426_84	0	0	0.0083392	0.131219
1000 grain weight	wsnp_Ex_c51156_55193734	0	0	0.00840314	0.131468
1000 grain weight	BS00025880_51	0	0	0.00841399	0.131475
1000 grain weight	wsnp_Ex_rep_c102317_87512660	0	0	0.0084762	0.131967
1000 grain weight	BS00065932_51	0	0	0.00849575	0.132144
1000 grain weight	RAC875_c27962_61	0	0	0.00857009	0.133145
1000 grain weight	IACX5813	0	0	0.00859479	0.133301
1000 grain weight	wsnp_Ex_rep_c69932_68893867	0	0	0.00861054	0.133418
1000 grain weight	Kukri_c15096_4206	0	0	0.00862787	0.133432
1000 grain weight	Tdurum_contig84762_189	0	0	0.00868426	0.133794
1000 grain weight	Tdurum_contig32258_314	0	0	0.00869939	0.1339
1000 grain weight	wsnp_Ra_c107797_91270622	0	0	0.00873587	0.134334
1000 grain weight	D_contig19321_847	0	0	0.00877929	0.134502
1000 grain weight	JD_c49915_400	0	0	0.00878001	0.134502
1000 grain weight	GENE-0112_64	0	0	0.00888012	0.135262
1000 grain weight	BS00066582_51	0	0	0.00894612	0.13597
1000 grain weight	BS00049927_51	0	0	0.00901417	0.136542
1000 grain weight	IAAV7575	0	0	0.00909616	0.137144
1000 grain weight	wsnp_Ex_rep_c66562_64849366	0	0	0.00917426	0.137414
1000 grain weight	BS00022016_51	0	0	0.00918534	0.137414
1000 grain weight	wsnp_Ra_rep_c74968_72704437	0	0	0.00919028	0.137414
1000 grain weight	D_contig79877_194	0	0	0.00931828	0.138434
1000 grain weight	Excalibur_c49321_708	0	0	0.00936045	0.138741
1000 grain weight	Jagger_c7991_95	0	0	0.00939554	0.138741
1000 grain weight	BobWhite_c10251_382	0	0	0.00948771	0.138873
1000 grain weight	Ra_c48987_1368	0	0	0.00950935	0.138873
1000 grain weight	wsnp_Ex_c10717_17456391	0	0	0.00954139	0.138873
1000 grain weight	wsnp_Ex_c57322_59084809	0	0	0.00958525	0.138873
1000 grain weight	Tdurum_contig44985_304	0	0	0.00961805	0.138873
1000 grain weight	Ex_c9403_942	0	0	0.00963377	0.138873
1000 grain weight	Kukri_c11587_131	0	0	0.00963377	0.138873
1000 grain weight	Kukri_c49685_617	0	0	0.00963377	0.138873
1000 grain weight	GENE-0053_224	0	0	0.00966453	0.138873
1000 grain weight	BS00077199_51	0	0	0.00966453	0.138873
1000 grain weight	BobWhite_c46071_74	0	0	0.00966453	0.138873
1000 grain weight	Excalibur_rep_c113303_500	0	0	0.00966453	0.138873
1000 grain weight	IACX5756	0	0	0.00969948	0.139006
1000 grain weight	BobWhite_c2868_183	0	0	0.00983763	0.140216
1000 grain weight	Ku_c5960_496	0	0	0.00983871	0.140216
1000 grain weight	BS00000703_51	0	0	0.00984441	0.140216
1000 grain weight	Excalibur_c13154_134	0	0	0.00990891	0.140641
1000 grain weight	wsnp_Ex_c57322_59083238	0	0	0.00997238	0.141418
1000 grain weight	Tdurum_contig62589_836	0	0	0.0100793	0.142133
1000 grain weight	Tdurum_contig41906_1385	0	0	0.0100836	0.142133
1000 grain weight	wsnp_Ex_c6476_11246531	0	0	0.0100924	0.142133
1000 grain weight	Tdurum_contig28742_1110	0	0	0.0101167	0.142344
1000 grain weight	Ra_c15153_324	0	0	0.0101955	0.142382
1000 grain weight	wsnp_RFL_Contig1073_101625	0	0	0.010196	0.142382
1000 grain weight	wsnp_Ex_c5075_9013594	0	0	0.0102049	0.142382
1000 grain weight	wsnp_Ku_c47386_53862969	0	0	0.0104029	0.143876
1000 grain weight	wsnp_BE490226A_Ta_2_2	0	0	0.0104144	0.143911
1000 grain weight	Excalibur_rep_c69456_172	0	0	0.0104277	0.143973
1000 grain weight	BS00047891_51	0	0	0.010551	0.144936
1000 grain weight	wsnp_Ex_c16243_24699942	0	0	0.0105881	0.145083
1000 grain weight	Tdurum_contig28828_664	0	0	0.0106371	0.145289
1000 grain weight	RAC875_c14049_376	0	0	0.0106619	0.145289
1000 grain weight	wsnp_Ex_rep_c66357_64540428	0	0	0.0107175	0.145619
1000 grain weight	Excalibur_c21616_254	0	0	0.0108868	0.147117
1000 grain weight	RAC875_c31168_238	0	0	0.0108971	0.147117
1000 grain weight	Excalibur_c14952_1230	0	0	0.0109093	0.147117
1000 grain weight	Ra_c8425_1331	0	0	0.0110648	0.148153
1000 grain weight	RAC875_c117028_246	0	0	0.0110728	0.148153
1000 grain weight	BS00065170_51	0	0	0.011098	0.148153
1000 grain weight	RAC875_rep_c71278_345	0	0	0.0111195	0.148153
1000 grain weight	wsnp_Ku_c29041_38942940	0	0	0.0112706	0.149222
1000 grain weight	Excalibur_rep_c67356_1441	0	0	0.011277	0.149222
1000 grain weight	Tdurum_contig42150_2422	0	0	0.011393	0.149659
1000 grain weight	Tdurum_contig75814_655	0	0	0.0114226	0.149774
1000 grain weight	Kukri_c2937_649	0	0	0.0114387	0.149774
1000 grain weight	wsnp_Ku_c30381_40208899	0	0	0.0115008	0.149814
1000 grain weight	BS00046966_51	0	0	0.0115098	0.149814
1000 grain weight	GENE-0072_33	0	0	0.0115341	0.149814
1000 grain weight	wsnp_RFL_Contig3613_3804131	0	0	0.0116704	0.150749
1000 grain weight	Excalibur_c77910_272	0	0	0.0116901	0.150749
1000 grain weight	RAC875_c36586_360	0	0	0.011699	0.150749
1000 grain weight	RAC875_c30027_381	0	0	0.011728	0.151003
1000 grain weight	JD_c149_3175	0	0	0.0118156	0.151649
1000 grain weight	Excalibur_c4748_859	0	0	0.0120552	0.153533
1000 grain weight	IACX568	0	0	0.0120624	0.153533
1000 grain weight	BS00067776_51	0	0	0.0121273	0.153945
1000 grain weight	BS00047274_51	0	0	0.0122697	0.154584
1000 grain weight	BS00109808_51	0	0	0.012273	0.154584
1000 grain weight	IAAV3413	0	0	0.0123023	0.154833
1000 grain weight	GENE-1711_304	0	0	0.0123295	0.154928
1000 grain weight	Excalibur_c16355_712	0	0	0.0123385	0.154928
1000 grain weight	wsnp_CAP11_c2438_1258747	0	0	0.0123997	0.155234
1000 grain weight	Ra_c2798_261	0	0	0.012439	0.155588
1000 grain weight	BobWhite_c15262_95	0	0	0.0125326	0.15623
1000 grain weight	BS00049793_51	0	0	0.0129853	0.160267
1000 grain weight	wsnp_Ex_c11728_18862431	0	0	0.0130407	0.160267
1000 grain weight	Tdurum_contig11891_621	0	0	0.01306	0.160267
1000 grain weight	Tdurum_contig33419_337	0	0	0.013093	0.160429
1000 grain weight	RAC875_c48322_112	0	0	0.01317	0.161007
1000 grain weight	Kukri_c34182_125	0	0	0.0131929	0.161166
1000 grain weight	wsnp_Ex_c5634_9906981	0	0	0.0133171	0.16242
1000 grain weight	Excalibur_c6040_762	0	0	0.0133261	0.16242
1000 grain weight	Tdurum_contig97412_270	0	0	0.013495	0.163258
1000 grain weight	RAC875_c60360_389	0	0	0.0135206	0.16335
1000 grain weight	wsnp_BF478690B_Ta_2_1	0	0	0.0135652	0.16335
1000 grain weight	RAC875_c29282_566	0	0	0.013686	0.16398
1000 grain weight	Ex_c37521_670	0	0	0.0137173	0.164192
1000 grain weight	Excalibur_c19976_382	0	0	0.0137544	0.164192
1000 grain weight	BS00081194_51	0	0	0.0137645	0.164192
1000 grain weight	Ku_c28949_178	0	0	0.0138679	0.164668
1000 grain weight	Kukri_c100592_82	0	0	0.0138856	0.164668
1000 grain weight	GENE-1332_230	0	0	0.0139905	0.165166
1000 grain weight	Ra_c24793_726	0	0	0.0140188	0.165166
1000 grain weight	Excalibur_c8001_1753	0	0	0.0140304	0.165166
1000 grain weight	BS00100707_51	0	0	0.0140339	0.165166
1000 grain weight	Excalibur_rep_c69954_464	0	0	0.0140604	0.165166
1000 grain weight	BS00022590_51	0	0	0.014074	0.165166
1000 grain weight	RAC875_c22006_174	0	0	0.0140868	0.165166
1000 grain weight	BS00065250_51	0	0	0.0141735	0.16578
1000 grain weight	tplb0048c02_1446	0	0	0.0142105	0.165854
1000 grain weight	wsnp_Ex_c34303_42642389	0	0	0.0142451	0.166087
1000 grain weight	Ex_c45438_377	0	0	0.0142735	0.166231
1000 grain weight	TA005793-0515	0	0	0.0143341	0.166697
1000 grain weight	wsnp_Ex_c4819_8600618	0	0	0.0144579	0.167764
1000 grain weight	Excalibur_c1693_225	0	0	0.0146127	0.168968
1000 grain weight	RAC875_c4745_673	0	0	0.0147646	0.169503
1000 grain weight	wsnp_Ex_c15163_23357477	0	0	0.0147727	0.169503
1000 grain weight	RAC875_c34939_939	0	0	0.0148016	0.169503
1000 grain weight	BS00032003_51	0	0	0.0148043	0.169503
1000 grain weight	Kukri_c11259_55	0	0	0.0148181	0.169503
1000 grain weight	Kukri_c362_91	0	0	0.0148575	0.169503
1000 grain weight	RAC875_rep_c112289_738	0	0	0.0148575	0.169503
1000 grain weight	BS00022201_51	0	0	0.0148575	0.169503
1000 grain weight	CAP8_c1480_140	0	0	0.0148575	0.169503
1000 grain weight	Excalibur_c1630_89	0	0	0.0149038	0.169826
1000 grain weight	Excalibur_c7346_329	0	0	0.0149068	0.169826
1000 grain weight	Tdurum_contig98197_73	0	0	0.0150715	0.171188
1000 grain weight	IAAV6525	0	0	0.0150791	0.171188
1000 grain weight	wsnp_CD453438A_Ta_2_1	0	0	0.0151173	0.171382
1000 grain weight	IACX10973	0	0	0.0152263	0.171818
1000 grain weight	RAC875_c7137_1922	0	0	0.0152319	0.171818
1000 grain weight	Ku_c2042_923	0	0	0.0152388	0.171818
1000 grain weight	Excalibur_c23452_352	0	0	0.0153244	0.172221
1000 grain weight	RAC875_c5330_1016	0	0	0.0153762	0.172509
1000 grain weight	BobWhite_c16301_60	0	0	0.0154266	0.172533
1000 grain weight	wsnp_Ra_rep_c70261_68008978	0	0	0.0154478	0.172533
1000 grain weight	BS00067759_51	0	0	0.0154878	0.172533
1000 grain weight	Ex_c4847_236	0	0	0.0155217	0.172533
1000 grain weight	Tdurum_contig30504_205	0	0	0.0155367	0.172533
1000 grain weight	Tdurum_contig10777_70	0	0	0.015587	0.172623
1000 grain weight	Excalibur_c49906_385	0	0	0.0156285	0.17293
1000 grain weight	BS00062676_51	0	0	0.0156467	0.17293
1000 grain weight	Excalibur_c3259_379	0	0	0.0157571	0.173267
1000 grain weight	IAAV7043	0	0	0.0158329	0.173435
1000 grain weight	BS00090277_51	0	0	0.0158562	0.173552
1000 grain weight	Kukri_c2332_583	0	0	0.015865	0.173552
1000 grain weight	Kukri_c32377_399	0	0	0.0159098	0.173925
1000 grain weight	Ra_c15433_622	0	0	0.0159528	0.174038
1000 grain weight	BS00042111_51	0	0	0.0160454	0.174412
1000 grain weight	Tdurum_contig11277_646	0	0	0.0161098	0.174933
1000 grain weight	Kukri_c34083_349	0	0	0.0162068	0.175516
1000 grain weight	Tdurum_contig57817_706	0	0	0.0162654	0.175916
1000 grain weight	wsnp_Ex_c46576_52042185	0	0	0.0162825	0.175983
1000 grain weight	Ex_c40520_1484	0	0	0.0165514	0.177705
1000 grain weight	BS00053835_51	0	0	0.0167125	0.178079
1000 grain weight	BS00012205_51	0	0	0.0167255	0.178079
1000 grain weight	Excalibur_c24354_465	0	0	0.0167288	0.178079
1000 grain weight	BS00051105_51	0	0	0.0167675	0.178373
1000 grain weight	wsnp_Ex_c15341_23591761	0	0	0.0169309	0.179875
1000 grain weight	Excalibur_rep_c102727_407	0	0	0.0170752	0.181052
1000 grain weight	IAAV9176	0	0	0.0171265	0.181205
1000 grain weight	Tdurum_contig15512_407	0	0	0.0172148	0.181205
1000 grain weight	BS00093992_51	0	0	0.0172555	0.181291
1000 grain weight	BS00035335_51	0	0	0.0172988	0.181291
1000 grain weight	tplb0033d17_389	0	0	0.017615	0.183184
1000 grain weight	wsnp_Ex_c10342_16938010	0	0	0.0176769	0.183465
1000 grain weight	wsnp_Ex_c26147_35395059	0	0	0.0178129	0.184297
1000 grain weight	BobWhite_c45060_188	0	0	0.0178452	0.184405
1000 grain weight	RAC875_c109483_523	0	0	0.0178712	0.184449
1000 grain weight	Tdurum_contig41918_666	0	0	0.0178805	0.184449
1000 grain weight	BobWhite_c4514_298	0	0	0.0179085	0.184449
1000 grain weight	wsnp_Ku_c9559_15999945	0	0	0.0179165	0.184449
1000 grain weight	Kukri_c37735_131	0	0	0.0179185	0.184449
1000 grain weight	BS00088592_51	0	0	0.0180537	0.185541
1000 grain weight	TA002920-0166-w	0	0	0.0180589	0.185541
1000 grain weight	BS00063804_51	0	0	0.0180762	0.185556
1000 grain weight	CAP7_c10624_88	0	0	0.0180832	0.185556
1000 grain weight	RAC875_c4745_733	0	0	0.0181531	0.185803
1000 grain weight	BS00105409_51	0	0	0.0184704	0.187748
1000 grain weight	BS00003839_51	0	0	0.0185586	0.188291
1000 grain weight	Kukri_c52425_198	0	0	0.0186295	0.188891
1000 grain weight	Excalibur_c92_1098	0	0	0.0187547	0.189923
1000 grain weight	RAC875_c59400_75	0	0	0.0188586	0.190088
1000 grain weight	CAP12_c1622_114	0	0	0.0188924	0.190088
1000 grain weight	BS00060838_51	0	0	0.0189452	0.190088
1000 grain weight	Excalibur_c22465_625	0	0	0.0189504	0.190088
1000 grain weight	BS00067724_51	0	0	0.0189528	0.190088
1000 grain weight	Kukri_c60564_136	0	0	0.0189614	0.190088
1000 grain weight	JD_c18139_485	0	0	0.0189712	0.190088
1000 grain weight	Ex_c22149_916	0	0	0.0189738	0.190088
1000 grain weight	RAC875_c105730_397	0	0	0.0189808	0.190088
1000 grain weight	Kukri_c2842_248	0	0	0.019001	0.190088
1000 grain weight	Kukri_c28165_906	0	0	0.0191659	0.191336
1000 grain weight	BobWhite_c48552_702	0	0	0.0193346	0.192066
1000 grain weight	Kukri_c31117_93	0	0	0.0194022	0.192305
1000 grain weight	wsnp_Ra_c12708_20281439	0	0	0.0194047	0.192305
1000 grain weight	RAC875_c50787_113	0	0	0.0196306	0.194069
1000 grain weight	wsnp_Ku_c26323_36285601	0	0	0.0198821	0.195602
1000 grain weight	RAC875_c34829_281	0	0	0.019959	0.19592
1000 grain weight	Kukri_rep_c94512_55	0	0	0.020052	0.196558
1000 grain weight	Tdurum_contig98005_345	0	0	0.0200714	0.19663
1000 grain weight	wsnp_be471272A_Ta_2_1	0	0	0.0202492	0.197418
1000 grain weight	GENE-0719_637	0	0	0.0202674	0.197476
1000 grain weight	BS00021750_51	0	0	0.0203414	0.198078
1000 grain weight	Kukri_c14150_109	0	0	0.0203556	0.198098
1000 grain weight	Kukri_c81766_686	0	0	0.0204649	0.198804
1000 grain weight	RAC875_c195_499	0	0	0.0205566	0.199217
1000 grain weight	wsnp_Ex_c36591_44511294	0	0	0.0206078	0.199357
1000 grain weight	Kukri_c21086_843	0	0	0.0206462	0.199437
1000 grain weight	Tdurum_contig28195_198	0	0	0.0206562	0.199437
1000 grain weight	Kukri_c27172_757	0	0	0.0206899	0.199437
1000 grain weight	IAAV6152	0	0	0.0206975	0.199437
1000 grain weight	BobWhite_rep_c50548_180	0	0	0.0207022	0.199437
1000 grain weight	BobWhite_c17170_99	0	0	0.0208217	0.199935
1000 grain weight	Tdurum_contig28186_190	0	0	0.0208235	0.199935
1000 grain weight	BS00022064_51	0	0	0.0209071	0.199935
1000 grain weight	Kukri_c47648_531	0	0	0.0209361	0.199935
1000 grain weight	BS00028356_51	0	0	0.0211837	0.201208
1000 grain weight	Tdurum_contig21737_203	0	0	0.0212788	0.201639
1000 grain weight	BS00022331_51	0	0	0.0213167	0.201732
1000 grain weight	RAC875_c68816_134	0	0	0.0213235	0.201732
1000 grain weight	Kukri_c65663_642	0	0	0.0213942	0.20226
1000 grain weight	Tdurum_contig60549_1021	0	0	0.0214361	0.202302
1000 grain weight	Tdurum_contig66398_976	0	0	0.0214838	0.202398
1000 grain weight	wsnp_Ra_c41581_48764320	0	0	0.0214944	0.202398
1000 grain weight	BS00048887_51	0	0	0.0215609	0.202538
1000 grain weight	Excalibur_c57766_92	0	0	0.0215609	0.202538
1000 grain weight	wsnp_Ex_rep_c66552_64837613	0	0	0.0216404	0.202975
1000 grain weight	RAC875_c86680_391	0	0	0.0216515	0.202975
1000 grain weight	RAC875_c10909_1180	0	0	0.0216575	0.202975
1000 grain weight	IAAV8377	0	0	0.0216788	0.203058
1000 grain weight	RAC875_rep_c72022_97	0	0	0.0217063	0.203197
1000 grain weight	Excalibur_c27120_789	0	0	0.0217769	0.203741
1000 grain weight	wsnp_Ex_c32905_41484359	0	0	0.0219463	0.204809
1000 grain weight	BS00023044_51	0	0	0.021974	0.204876
1000 grain weight	Tdurum_contig42517_283	0	0	0.0222215	0.206235
1000 grain weight	RAC875_c50514_88	0	0	0.0223132	0.206608
1000 grain weight	Tdurum_contig31992_95	0	0	0.0223581	0.206608
1000 grain weight	IAAV2125	0	0	0.0223634	0.206608
1000 grain weight	wsnp_Ex_c7285_12506938	0	0	0.0223664	0.206608
1000 grain weight	wsnp_Ex_c32905_41484291	0	0	0.0223762	0.206608
1000 grain weight	Kukri_c83168_89	0	0	0.0224545	0.207095
1000 grain weight	RAC875_rep_c69334_132	0	0	0.0225734	0.207837
1000 grain weight	Kukri_rep_c68102_99	0	0	0.0226223	0.208051
1000 grain weight	Kukri_c31786_657	0	0	0.0226533	0.2081
1000 grain weight	wsnp_Ex_rep_c66552_64838102	0	0	0.0229457	0.209984
1000 grain weight	wsnp_Ex_c26560_35803210	0	0	0.022949	0.209984
1000 grain weight	BobWhite_rep_c60372_388	0	0	0.0230565	0.210402
1000 grain weight	wsnp_BE406351A_Ta_2_3	0	0	0.0230759	0.210402
1000 grain weight	Ex_c20606_800	0	0	0.0232572	0.211344
1000 grain weight	wsnp_Ex_c27914_37074773	0	0	0.0232918	0.211344
1000 grain weight	RAC875_rep_c109924_289	0	0	0.0232931	0.211344
1000 grain weight	wsnp_Ex_c9813_16193645	0	0	0.0233761	0.211671
1000 grain weight	BS00096724_51	0	0	0.0233796	0.211671
1000 grain weight	Excalibur_rep_c67141_73	0	0	0.0234395	0.21208
1000 grain weight	Tdurum_contig97143_402	0	0	0.0235268	0.212407
1000 grain weight	Tdurum_contig38751_317	0	0	0.0235316	0.212407
1000 grain weight	BobWhite_c1527_257	0	0	0.0236366	0.212913
1000 grain weight	Tdurum_contig64910_298	0	0	0.0237067	0.213308
1000 grain weight	wsnp_Ex_c26128_35374652	0	0	0.0238462	0.214171
1000 grain weight	wsnp_Ex_rep_c103087_88123733	0	0	0.0239152	0.214352
1000 grain weight	Kukri_c2343_272	0	0	0.0239785	0.214801
1000 grain weight	Tdurum_contig14265_689	0	0	0.0242376	0.216048
1000 grain weight	Tdurum_contig42558_134	0	0	0.0242711	0.216227
1000 grain weight	Excalibur_c52842_317	0	0	0.0243488	0.216563
1000 grain weight	TA006077-0786	0	0	0.0244209	0.216721
1000 grain weight	Tdurum_contig64955_285	0	0	0.0244343	0.216721
1000 grain weight	BS00027830_51	0	0	0.0244468	0.216721
1000 grain weight	Tdurum_contig41980_2722	0	0	0.0244834	0.216809
1000 grain weight	Kukri_rep_c107421_115	0	0	0.0245394	0.217186
1000 grain weight	wsnp_Ex_rep_c66409_64618153	0	0	0.0246176	0.217732
1000 grain weight	Tdurum_contig97412_402	0	0	0.0246782	0.217998
1000 grain weight	Tdurum_contig5546_982	0	0	0.0247293	0.217998
1000 grain weight	RAC875_c42365_61	0	0	0.0248317	0.218153
1000 grain weight	BS00066054_51	0	0	0.0249179	0.21851
1000 grain weight	wsnp_Ex_c57322_59084950	0	0	0.0250124	0.218754
1000 grain weight	Excalibur_rep_c111646_110	0	0	0.0250138	0.218754
1000 grain weight	Ra_c35731_1269	0	0	0.0250512	0.218754
1000 grain weight	Kukri_c19815_969	0	0	0.0250537	0.218754
1000 grain weight	D_contig61264_40	0	0	0.025083	0.218775
1000 grain weight	BS00028183_51	0	0	0.0251379	0.219136
1000 grain weight	Jagger_c3429_157	0	0	0.0251774	0.219257
1000 grain weight	Excalibur_c20606_871	0	0	0.0253559	0.219973
1000 grain weight	Kukri_c37442_662	0	0	0.0253922	0.220052
1000 grain weight	Ex_c8465_206	0	0	0.0254644	0.220119
1000 grain weight	Tdurum_contig47186_1848	0	0	0.0256348	0.220927
1000 grain weight	wsnp_Ex_c46217_51790399	0	0	0.0256412	0.220927
1000 grain weight	Tdurum_contig41980_1727	0	0	0.025643	0.220927
1000 grain weight	BS00071630_51	0	0	0.0257126	0.221356
1000 grain weight	wsnp_CAP12_c242_135767	0	0	0.0257881	0.221489
1000 grain weight	RFL_Contig4718_1269	0	0	0.0262542	0.223347
1000 grain weight	RAC875_c45062_305	0	0	0.0263148	0.223744
1000 grain weight	Tdurum_contig82214_79	0	0	0.0264167	0.224475
1000 grain weight	BobWhite_s63779_147	0	0	0.0264488	0.224475
1000 grain weight	RFL_Contig2519_341	0	0	0.0264575	0.224475
1000 grain weight	IAAV1820	0	0	0.0265517	0.224656
1000 grain weight	Kukri_c51764_93	0	0	0.0265541	0.224656
1000 grain weight	Excalibur_c59976_360	0	0	0.0267117	0.2257
1000 grain weight	Kukri_c33561_564	0	0	0.0268007	0.226099
1000 grain weight	IACX5970	0	0	0.0269374	0.226991
1000 grain weight	Kukri_c3895_530	0	0	0.0269699	0.226996
1000 grain weight	Ku_c51528_721	0	0	0.0271106	0.227267
1000 grain weight	wsnp_Ex_c27088_36309449	0	0	0.0271143	0.227267
1000 grain weight	wsnp_Ex_c26147_35395259	0	0	0.0271249	0.227267
1000 grain weight	Tdurum_contig42485_1862	0	0	0.0272224	0.227527
1000 grain weight	BobWhite_c2099_337	0	0	0.027271	0.227581
1000 grain weight	RAC875_rep_c74447_79	0	0	0.027271	0.227581
1000 grain weight	RAC875_c104483_216	0	0	0.0274139	0.227954
1000 grain weight	IAAV5088	0	0	0.0274149	0.227954
1000 grain weight	wsnp_Ex_c43578_49857984	0	0	0.0274209	0.227954
1000 grain weight	Tdurum_contig11277_142	0	0	0.0275625	0.228561
1000 grain weight	BS00044237_51	0	0	0.027659	0.228561
1000 grain weight	RAC875_c19569_765	0	0	0.027746	0.228838
1000 grain weight	BS00100185_51	0	0	0.0278466	0.229434
1000 grain weight	Excalibur_c21846_709	0	0	0.0279058	0.229508
1000 grain weight	Tdurum_contig41980_619	0	0	0.0279636	0.229553
1000 grain weight	wsnp_Ex_c974_1865513	0	0	0.0279742	0.229553
1000 grain weight	Kukri_s117136_180	0	0	0.0280601	0.229709
1000 grain weight	GENE-2732_162	0	0	0.0281456	0.22998
1000 grain weight	RAC875_c25154_17	0	0	0.0281538	0.22998
1000 grain weight	BS00060939_51	0	0	0.0282219	0.230188
1000 grain weight	wsnp_CAP12_c2692_1286812	0	0	0.0284719	0.231066
1000 grain weight	CAP8_c1702_71	0	0	0.0284719	0.231066
1000 grain weight	RAC875_c20837_654	0	0	0.028501	0.231186
1000 grain weight	Ku_c42579_870	0	0	0.0286342	0.231386
1000 grain weight	RAC875_c21535_537	0	0	0.0286512	0.231386
1000 grain weight	Ex_c6348_1205	0	0	0.028688	0.231386
1000 grain weight	wsnp_Ra_c11564_18736249	0	0	0.0289155	0.232066
1000 grain weight	Tdurum_contig32577_286	0	0	0.0289347	0.232066
1000 grain weight	Excalibur_c18881_383	0	0	0.0289385	0.232066
1000 grain weight	Ex_c8173_453	0	0	0.0290006	0.232279
1000 grain weight	BS00079092_51	0	0	0.0290549	0.23231
1000 grain weight	Tdurum_contig93283_513	0	0	0.0290763	0.232367
1000 grain weight	CAP7_c16_483	0	0	0.0292211	0.233064
1000 grain weight	RAC875_c5351_780	0	0	0.0292356	0.233066
1000 grain weight	Kukri_c16087_281	0	0	0.0292743	0.233224
1000 grain weight	BS00097194_51	0	0	0.0293568	0.233572
1000 grain weight	RAC875_c103094_572	0	0	0.029442	0.233718
1000 grain weight	wsnp_Ex_c35563_43690084	0	0	0.0294749	0.233718
1000 grain weight	wsnp_JD_c10416_11077664	0	0	0.0294759	0.233718
1000 grain weight	TA006422-1750	0	0	0.0296332	0.234355
1000 grain weight	RAC875_c8895_1029	0	0	0.0296995	0.234355
1000 grain weight	wsnp_Ex_c41558_48356869	0	0	0.0297007	0.234355
1000 grain weight	BS00030364_51	0	0	0.0298368	0.235087
1000 grain weight	wsnp_Ex_c25445_34710489	0	0	0.0298909	0.235158
1000 grain weight	IACX1477	0	0	0.0301668	0.236537
1000 grain weight	Excalibur_c11242_301	0	0	0.0303517	0.237414
1000 grain weight	BS00043730_51	0	0	0.03049	0.238049
1000 grain weight	Excalibur_c39207_880	0	0	0.0304917	0.238049
1000 grain weight	wsnp_RFL_Contig3138_3094305	0	0	0.0305462	0.238195
1000 grain weight	Excalibur_c25445_978	0	0	0.0307406	0.238663
1000 grain weight	CAP7_c1527_136	0	0	0.0307933	0.238681
1000 grain weight	BobWhite_c15485_590	0	0	0.0309594	0.239357
1000 grain weight	wsnp_BE488206B_Ta_2_1	0	0	0.0311474	0.240368
1000 grain weight	RAC875_c48031_240	0	0	0.0312286	0.240631
1000 grain weight	wsnp_Ex_c27914_37075168	0	0	0.0312448	0.240631
1000 grain weight	JD_c7328_640	0	0	0.0314216	0.241428
1000 grain weight	BS00063631_51	0	0	0.0316768	0.241832
1000 grain weight	RAC875_c54818_572	0	0	0.0317437	0.242221
1000 grain weight	D_contig35755_111	0	0	0.0319121	0.242942
1000 grain weight	Tdurum_contig31379_183	0	0	0.0319804	0.243234
1000 grain weight	Ra_c43547_343	0	0	0.0321279	0.243507
1000 grain weight	wsnp_Ra_rep_c111721_93875204	0	0	0.0322221	0.244042
1000 grain weight	BS00042112_51	0	0	0.0322562	0.244106
1000 grain weight	RFL_Contig679_784	0	0	0.0322908	0.24413
1000 grain weight	Excalibur_c23452_310	0	0	0.032419	0.24462
1000 grain weight	BS00048892_51	0	0	0.0326799	0.24522
1000 grain weight	RAC875_c33564_238	0	0	0.0327801	0.245518
1000 grain weight	Excalibur_rep_c69275_346	0	0	0.0328077	0.245587
1000 grain weight	BS00011513_51	0	0	0.0328845	0.245846
1000 grain weight	Ra_c2139_967	0	0	0.032973	0.246167
1000 grain weight	RAC875_s119811_166	0	0	0.0331356	0.2467
1000 grain weight	tplb0059j12_800	0	0	0.0332993	0.247805
1000 grain weight	Kukri_c908_155	0	0	0.033407	0.248151
1000 grain weight	Kukri_c81766_107	0	0	0.0335413	0.2486
1000 grain weight	Excalibur_c46114_728	0	0	0.033546	0.2486
1000 grain weight	Kukri_c908_467	0	0	0.0335594	0.2486
1000 grain weight	Kukri_c25613_1347	0	0	0.0335594	0.2486
1000 grain weight	Kukri_c53506_1141	0	0	0.0336817	0.249086
1000 grain weight	Kukri_c44368_240	0	0	0.0337017	0.249086
1000 grain weight	Tdurum_contig60420_746	0	0	0.0337985	0.249436
1000 grain weight	wsnp_Ex_c18915_27811736	0	0	0.0338106	0.249436
1000 grain weight	Kukri_c10130_2205	0	0	0.0338509	0.249506
1000 grain weight	wsnp_Ex_c114_230248	0	0	0.0338911	0.249689
1000 grain weight	BS00062970_51	0	0	0.033916	0.249723
1000 grain weight	CAP11_c3599_113	0	0	0.0339418	0.249723
1000 grain weight	Excalibur_c52167_355	0	0	0.0344681	0.252458
1000 grain weight	Excalibur_c32875_78	0	0	0.0345385	0.252555
1000 grain weight	Kukri_c34434_1037	0	0	0.0345399	0.252555
1000 grain weight	TA004277-1088	0	0	0.0345772	0.252564
1000 grain weight	wsnp_Ex_c4876_8692783	0	0	0.0346971	0.253086
1000 grain weight	Jagger_c3811_65	0	0	0.0347266	0.253086
1000 grain weight	Ku_c972_560	0	0	0.0347645	0.253249
1000 grain weight	Excalibur_rep_c107144_405	0	0	0.0347818	0.253261
1000 grain weight	Excalibur_c42255_425	0	0	0.0348212	0.253293
1000 grain weight	IAAV2501	0	0	0.0348916	0.253314
1000 grain weight	Excalibur_c24638_380	0	0	0.0350548	0.253314
1000 grain weight	wsnp_Ex_rep_c66458_64698299	0	0	0.035165	0.253314
1000 grain weight	CAP7_c2536_65	0	0	0.035165	0.253314
1000 grain weight	Kukri_c908_1645	0	0	0.0351794	0.253314
1000 grain weight	BobWhite_c24194_255	0	0	0.0352457	0.253678
1000 grain weight	Tdurum_contig41185_259	0	0	0.0354137	0.253986
1000 grain weight	GENE-2264_72	0	0	0.0355049	0.254249
1000 grain weight	Ra_c69293_781	0	0	0.0355444	0.254249
1000 grain weight	Kukri_c15782_508	0	0	0.0356378	0.254581
1000 grain weight	BS00068027_51	0	0	0.0359002	0.255554
1000 grain weight	Kukri_c89717_64	0	0	0.0360036	0.256066
1000 grain weight	Tdurum_contig62589_830	0	0	0.0360558	0.256213
1000 grain weight	RFL_Contig1456_1438	0	0	0.0361476	0.256443
1000 grain weight	JD_c4044_1287	0	0	0.0363178	0.257286
1000 grain weight	BobWhite_c44797_294	0	0	0.0363633	0.257495
1000 grain weight	BS00064448_51	0	0	0.0364378	0.257505
1000 grain weight	Ku_c19516_384	0	0	0.0364727	0.257505
1000 grain weight	Kukri_c17540_394	0	0	0.0370037	0.259762
1000 grain weight	BS00095061_51	0	0	0.0371148	0.25998
1000 grain weight	Ku_c1044_1007	0	0	0.0373002	0.260191
1000 grain weight	RAC875_c7291_388	0	0	0.0373148	0.260191
1000 grain weight	Tdurum_contig31419_359	0	0	0.0373435	0.260191
1000 grain weight	BS00092233_51	0	0	0.0373633	0.260191
1000 grain weight	BS00043549_51	0	0	0.03738	0.260191
1000 grain weight	GENE-0753_342	0	0	0.0374225	0.260191
1000 grain weight	Tdurum_contig62330_431	0	0	0.0374466	0.260191
1000 grain weight	BobWhite_c17403_635	0	0	0.0374623	0.260191
1000 grain weight	Excalibur_c25445_1061	0	0	0.0374758	0.260191
1000 grain weight	Excalibur_c17570_65	0	0	0.0375459	0.260191
1000 grain weight	wsnp_Ex_c12774_20272038	0	0	0.0378493	0.260956
1000 grain weight	BS00022495_51	0	0	0.03793	0.261112
1000 grain weight	BobWhite_c44641_134	0	0	0.0379432	0.261112
1000 grain weight	Excalibur_c32411_288	0	0	0.038051	0.261202
1000 grain weight	RAC875_c19569_564	0	0	0.0380633	0.261202
1000 grain weight	Kukri_c23564_79	0	0	0.0380734	0.261202
1000 grain weight	wsnp_Ex_c38326_45883440	0	0	0.0380935	0.261202
1000 grain weight	Excalibur_rep_c92684_578	0	0	0.0380943	0.261202
1000 grain weight	BobWhite_c38988_85	0	0	0.0381559	0.261388
1000 grain weight	wsnp_Ex_c11131_18036595	0	0	0.0383534	0.262066
1000 grain weight	IAAV2182	0	0	0.0385566	0.262375
1000 grain weight	TA004556-0473	0	0	0.0385851	0.262385
1000 grain weight	RFL_Contig3455_629	0	0	0.0386736	0.262785
1000 grain weight	wsnp_BE497368A_Ta_2_1	0	0	0.0387128	0.262785
1000 grain weight	BS00022355_51	0	0	0.0387919	0.263061
1000 grain weight	BobWhite_rep_c52088_322	0	0	0.0388315	0.263061
1000 grain weight	BS00078150_51	0	0	0.0388508	0.263061
1000 grain weight	BS00075570_51	0	0	0.0388519	0.263061
1000 grain weight	BS00047344_51	0	0	0.0390328	0.263731
1000 grain weight	BS00003185_51	0	0	0.0390628	0.263731
1000 grain weight	TA002645-0060	0	0	0.0392262	0.264291
1000 grain weight	Tdurum_contig8190_280	0	0	0.0392612	0.264398
1000 grain weight	wsnp_Ex_c6358_11058700	0	0	0.0392892	0.264414
1000 grain weight	Tdurum_contig42526_1331	0	0	0.0392962	0.264414
1000 grain weight	BS00047890_51	0	0	0.0393481	0.264434
1000 grain weight	RAC875_c15225_679	0	0	0.0394591	0.26507
1000 grain weight	GENE-4221_257	0	0	0.0400424	0.267549
1000 grain weight	RAC875_c43185_1332	0	0	0.0401837	0.268051
1000 grain weight	Ra_c94603_958	0	0	0.0402515	0.268195
1000 grain weight	tplb0060i01_819	0	0	0.0402548	0.268195
1000 grain weight	BobWhite_c3488_386	0	0	0.0404621	0.268263
1000 grain weight	Kukri_c82145_51	0	0	0.0404669	0.268263
1000 grain weight	RAC875_c15215_417	0	0	0.0404997	0.268263
1000 grain weight	Kukri_c17126_1211	0	0	0.0406299	0.268817
1000 grain weight	wsnp_Ex_c17051_25671072	0	0	0.0408124	0.269694
1000 grain weight	Kukri_c6242_147	0	0	0.0410457	0.270492
1000 grain weight	BS00016426_51	0	0	0.0410961	0.270492
1000 grain weight	BS00078658_51	0	0	0.0411105	0.270492
1000 grain weight	CAP11_c3145_432	0	0	0.0411386	0.270492
1000 grain weight	Ku_c10172_1384	0	0	0.0412614	0.270836
1000 grain weight	Excalibur_c42314_1152	0	0	0.0413568	0.270952
1000 grain weight	Kukri_c44604_203	0	0	0.0414408	0.270952
1000 grain weight	BS00011483_51	0	0	0.0414536	0.270952
1000 grain weight	IAAV5585	0	0	0.0415163	0.271252
1000 grain weight	Excalibur_c34913_743	0	0	0.0417285	0.271945
1000 grain weight	Excalibur_c48871_625	0	0	0.0417398	0.271945
1000 grain weight	BS00092234_51	0	0	0.0417765	0.271965
1000 grain weight	BS00022652_51	0	0	0.0419485	0.272209
1000 grain weight	BS00070643_51	0	0	0.0419701	0.272209
1000 grain weight	Tdurum_contig56197_370	0	0	0.0421469	0.27278
1000 grain weight	Kukri_rep_c108288_359	0	0	0.042289	0.273111
1000 grain weight	RAC875_c55313_89	0	0	0.0424322	0.273709
1000 grain weight	Excalibur_c32980_169	0	0	0.0425687	0.273936
1000 grain weight	BS00069368_51	0	0	0.0425905	0.273967
1000 grain weight	TA003023-0383	0	0	0.0428629	0.275065
1000 grain weight	Kukri_c19554_420	0	0	0.0429067	0.275129
1000 grain weight	BobWhite_c31875_102	0	0	0.0431756	0.27598
1000 grain weight	Tdurum_contig41127_265	0	0	0.043305	0.276589
1000 grain weight	D_GBUVHFX02IJCSL_51	0	0	0.0433718	0.276778
1000 grain weight	Tdurum_contig54373_163	0	0	0.043517	0.277071
1000 grain weight	CAP12_c7042_197	0	0	0.0438278	0.278503
1000 grain weight	Tdurum_contig42011_1051	0	0	0.0438584	0.278503
1000 grain weight	Tdurum_contig45301_1322	0	0	0.0442997	0.280076
1000 grain weight	Excalibur_c8658_1144	0	0	0.0447333	0.281595
1000 grain weight	BS00066046_51	0	0	0.0447483	0.281595
1000 grain weight	wsnp_Ex_c114_229879	0	0	0.044859	0.281745
1000 grain weight	RAC875_c24056_1171	0	0	0.0450427	0.282296
1000 grain weight	RAC875_c15215_554	0	0	0.0452968	0.283288
1000 grain weight	RAC875_c7781_531	0	0	0.0453846	0.283523
1000 grain weight	BobWhite_c24341_419	0	0	0.0453867	0.283523
1000 grain weight	wsnp_Ex_c8985_14979134	0	0	0.0455321	0.283736
1000 grain weight	Kukri_c362_151	0	0	0.0456239	0.283785
1000 grain weight	wsnp_Ku_c8765_14824678	0	0	0.0456239	0.283785
1000 grain weight	wsnp_Ex_c11131_18037020	0	0	0.0457423	0.284212
1000 grain weight	Tdurum_contig56876_1078	0	0	0.0459495	0.284736
1000 grain weight	Tdurum_contig48443_1323	0	0	0.0460523	0.284785
1000 grain weight	Tdurum_contig4864_148	0	0	0.0460803	0.284785
1000 grain weight	Tdurum_contig17216_310	0	0	0.0461044	0.284826
1000 grain weight	BobWhite_rep_c49469_789	0	0	0.0464726	0.286492
1000 grain weight	Kukri_c9149_205	0	0	0.0464924	0.286492
1000 grain weight	wsnp_Ku_rep_c101389_88563086	0	0	0.0464978	0.286492
1000 grain weight	Excalibur_s111479_146	0	0	0.0466605	0.287059
1000 grain weight	Tdurum_contig48335_209	0	0	0.0467328	0.287286
1000 grain weight	RFL_Contig738_557	0	0	0.0469339	0.287898
1000 grain weight	RFL_Contig1456_1130	0	0	0.0469389	0.287898
1000 grain weight	Kukri_rep_c107126_173	0	0	0.047256	0.288995
1000 grain weight	RAC875_c33564_120	0	0	0.0472602	0.288995
1000 grain weight	BS00031831_51	0	0	0.0472829	0.289013
1000 grain weight	Kukri_c54892_58	0	0	0.0475388	0.289824
1000 grain weight	Kukri_c6199_1183	0	0	0.0476845	0.29031
1000 grain weight	GENE-4918_402	0	0	0.0480073	0.290931
1000 grain weight	IACX6200	0	0	0.0481265	0.291327
1000 grain weight	Tdurum_contig10696_458	0	0	0.0485673	0.292232
1000 grain weight	wsnp_Ex_rep_c107572_91149113	0	0	0.0485823	0.292232
1000 grain weight	D_GBF1XID02F3H8U_128	0	0	0.0486787	0.292487
1000 grain weight	BS00039936_51	0	0	0.0487659	0.292577
1000 grain weight	Ex_c2332_275	0	0	0.0488106	0.292629
1000 grain weight	Excalibur_c16329_1216	0	0	0.0488746	0.292731
1000 grain weight	Kukri_c18068_438	0	0	0.0493008	0.294195
1000 grain weight	IAAV283	0	0	0.0493478	0.294327
1000 grain weight	BS00076948_51	0	0	0.0494442	0.294592
1000 grain weight	Tdurum_contig41980_2293	0	0	0.0495521	0.294822
1000 grain weight	Excalibur_rep_c110121_63	0	0	0.0496068	0.294896
1000 grain weight	Ku_c12886_1250	0	0	0.0496503	0.295046
1000 grain weight	GENE-3071_60	0	0	0.0497108	0.295257
1000 grain weight	wsnp_Ex_c41558_48356814	0	0	0.04976	0.295257
1000 grain weight	wsnp_Ex_c15858_24246431	0	0	0.0500375	0.295938
1000 grain weight	BobWhite_c19633_233	0	0	0.0502483	0.296752
1000 grain weight	wsnp_Ex_rep_c70343_69286072	0	0	0.0504192	0.297221
1000 grain weight	CAP12_c2348_133	0	0	0.050444	0.297232
1000 grain weight	Ku_c32537_241	0	0	0.0506192	0.297232
1000 grain weight	RAC875_c40640_180	0	0	0.0507368	0.297232
1000 grain weight	BS00039420_51	0	0	0.0508082	0.297232
1000 grain weight	wsnp_Ex_c658_1295291	0	0	0.0508082	0.297232
1000 grain weight	IAAV8912	0	0	0.0508082	0.297232
1000 grain weight	Ku_c10805_619	0	0	0.0508082	0.297232
1000 grain weight	wsnp_Ex_c658_1294440	0	0	0.0508082	0.297232
1000 grain weight	BS00023803_51	0	0	0.0508242	0.297232
1000 grain weight	Tdurum_contig62367_403	0	0	0.0509202	0.297555
1000 grain weight	Kukri_c26279_503	0	0	0.0510506	0.29763
1000 grain weight	Kukri_rep_c107624_603	0	0	0.0510596	0.29763
1000 grain weight	CAP11_c6999_233	0	0	0.0510845	0.29763
1000 grain weight	Kukri_c908_382	0	0	0.0511973	0.297804
1000 grain weight	Tdurum_contig57101_742	0	0	0.0513024	0.297877
1000 grain weight	Ra_c30977_330	0	0	0.0513595	0.297877
1000 grain weight	BS00003866_51	0	0	0.0514574	0.29814
1000 grain weight	BobWhite_c39153_131	0	0	0.0515008	0.298214
1000 grain weight	BobWhite_rep_c64247_261	0	0	0.0515068	0.298214
1000 grain weight	Kukri_c4168_1233	0	0	0.0517482	0.299078
1000 grain weight	tplb0026h09_1712	0	0	0.051825	0.299392
1000 grain weight	Excalibur_c42146_266	0	0	0.0518739	0.299392
1000 grain weight	RAC875_c5986_3219	0	0	0.0518765	0.299392
1000 grain weight	Ex_c8890_2497	0	0	0.0519592	0.299493
1000 grain weight	BS00063266_51	0	0	0.0519677	0.299493
1000 grain weight	wsnp_Ex_c5217_9237399	0	0	0.0519677	0.299493
1000 grain weight	RAC875_c2991_268	0	0	0.0522968	0.300322
1000 grain weight	Excalibur_rep_c107047_605	0	0	0.0523925	0.300447
1000 grain weight	RAC875_c5744_412	0	0	0.0527271	0.301939
1000 grain weight	Kukri_c22553_60	0	0	0.0528908	0.302242
1000 grain weight	Excalibur_c108159_334	0	0	0.0531846	0.303061
1000 grain weight	BobWhite_c47140_77	0	0	0.0536984	0.304491
1000 grain weight	RAC875_c33564_454	0	0	0.0538668	0.30519
1000 grain weight	BobWhite_c36911_355	0	0	0.0538781	0.30519
1000 grain weight	BS00079189_51	0	0	0.0539049	0.305235
1000 grain weight	Kukri_c2800_103	0	0	0.0539878	0.305304
1000 grain weight	RAC875_c105574_464	0	0	0.0540559	0.305304
1000 grain weight	RAC875_c20275_1619	0	0	0.0541528	0.305304
1000 grain weight	Tdurum_contig9874_451	0	0	0.0542062	0.305304
1000 grain weight	BobWhite_c36539_117	0	0	0.0543122	0.305304
1000 grain weight	Excalibur_c11273_284	0	0	0.0543122	0.305304
1000 grain weight	RAC875_rep_c101689_504	0	0	0.0543122	0.305304
1000 grain weight	BS00074432_51	0	0	0.0543798	0.305578
1000 grain weight	wsnp_Ex_c32872_41456586	0	0	0.0545582	0.305839
1000 grain weight	Tdurum_contig11293_583	0	0	0.0546016	0.305928
1000 grain weight	CAP7_c3667_77	0	0	0.0546854	0.306234
1000 grain weight	BS00067558_51	0	0	0.0547908	0.306553
1000 grain weight	TA001299-0711	0	0	0.05494	0.306707
1000 grain weight	BS00041121_51	0	0	0.0554029	0.30767
1000 grain weight	tplb0026h09_1742	0	0	0.0554728	0.30767
1000 grain weight	RAC875_c1757_1183	0	0	0.0555189	0.30767
1000 grain weight	BS00002054_51	0	0	0.055748	0.308353
1000 grain weight	Tdurum_contig60549_432	0	0	0.0557815	0.308433
1000 grain weight	wsnp_Ex_c1319_2522992	0	0	0.0561951	0.309455
1000 grain weight	wsnp_Ku_c29449_39351392	0	0	0.0562729	0.30953
1000 grain weight	BobWhite_c26143_145	0	0	0.05643	0.310011
1000 grain weight	Kukri_c15096_4174	0	0	0.0564981	0.310171
1000 grain weight	wsnp_Ex_c21491_30636749	0	0	0.0566539	0.310171
1000 grain weight	Tdurum_contig9713_488	0	0	0.0569018	0.310919
1000 grain weight	Tdurum_contig56871_696	0	0	0.0571623	0.311241
1000 grain weight	Kukri_rep_c101837_143	0	0	0.0572293	0.311241
1000 grain weight	RAC875_c25375_236	0	0	0.0572293	0.311241
1000 grain weight	Kukri_c55922_352	0	0	0.0576554	0.312302
1000 grain weight	wsnp_Ex_c718_1411957	0	0	0.0577712	0.312576
1000 grain weight	BobWhite_c31621_148	0	0	0.0582713	0.314065
1000 grain weight	Kukri_c10641_584	0	0	0.0584433	0.314365
1000 grain weight	IAAV1538	0	0	0.0586249	0.314508
1000 grain weight	BS00062578_51	0	0	0.0587527	0.314985
1000 grain weight	BS00065750_51	0	0	0.0589392	0.315582
1000 grain weight	Tdurum_contig31992_75	0	0	0.0590277	0.315633
1000 grain weight	BobWhite_c12859_257	0	0	0.0590486	0.315633
1000 grain weight	BS00022320_51	0	0	0.0591069	0.315697
1000 grain weight	Tdurum_contig10530_427	0	0	0.0591207	0.315697
1000 grain weight	Tdurum_contig57566_1755	0	0	0.0592238	0.315769
1000 grain weight	Kukri_c5873_645	0	0	0.0596008	0.316681
1000 grain weight	Kukri_c41684_362	0	0	0.059914	0.318058
1000 grain weight	BobWhite_rep_c52429_80	0	0	0.0599668	0.318234
1000 grain weight	Kukri_c14877_303	0	0	0.0600291	0.318395
1000 grain weight	Tdurum_contig42038_2826	0	0	0.0600873	0.318395
1000 grain weight	Kukri_c12165_1148	0	0	0.0601752	0.318714
1000 grain weight	CAP11_c2941_210	0	0	0.0603037	0.319046
1000 grain weight	Kukri_c8242_730	0	0	0.0605488	0.319439
1000 grain weight	Kukri_c44255_832	0	0	0.0605837	0.319439
1000 grain weight	Kukri_c28541_635	0	0	0.060587	0.319439
1000 grain weight	Tdurum_contig75952_351	0	0	0.0606011	0.319439
1000 grain weight	Tdurum_contig31992_155	0	0	0.0609042	0.32009
1000 grain weight	wsnp_Ex_rep_c103767_88641111	0	0	0.0609293	0.32009
1000 grain weight	GENE-3584_303	0	0	0.0613454	0.320827
1000 grain weight	Ku_c3895_2991	0	0	0.0614981	0.321135
1000 grain weight	RAC875_c39014_417	0	0	0.0615036	0.321135
1000 grain weight	Tdurum_contig49781_213	0	0	0.0617748	0.321527
1000 grain weight	Excalibur_c18172_2851	0	0	0.0618773	0.321829
1000 grain weight	Tdurum_contig42937_1564	0	0	0.061992	0.322029
1000 grain weight	BS00093156_51	0	0	0.0621583	0.32224
1000 grain weight	Tdurum_contig60631_336	0	0	0.0621916	0.32224
1000 grain weight	Ra_c455_283	0	0	0.0622578	0.32248
1000 grain weight	Tdurum_contig59764_356	0	0	0.0623798	0.322709
1000 grain weight	Excalibur_c6132_917	0	0	0.0624013	0.322709
1000 grain weight	RAC875_c24655_643	0	0	0.0629688	0.324505
1000 grain weight	tplb0021f14_984	0	0	0.0633471	0.325524
1000 grain weight	Excalibur_rep_c88290_94	0	0	0.0634153	0.325565
1000 grain weight	BS00062969_51	0	0	0.0638594	0.327431
1000 grain weight	Tdurum_contig83039_425	0	0	0.0642078	0.328387
1000 grain weight	BobWhite_c17845_132	0	0	0.0642757	0.328424
1000 grain weight	RAC875_c15722_1081	0	0	0.0644526	0.3287
1000 grain weight	wsnp_Ex_c3175_5864291	0	0	0.0647215	0.329446
1000 grain weight	BS00022358_51	0	0	0.0648883	0.329685
1000 grain weight	wsnp_Ex_c53364_56625806	0	0	0.0652547	0.331028
1000 grain weight	RFL_Contig398_51	0	0	0.0652834	0.33107
1000 grain weight	tplb0031e09_1230	0	0	0.0653127	0.331115
1000 grain weight	wsnp_Ex_rep_c67838_66536117	0	0	0.065551	0.332116
1000 grain weight	GENE-1856_1005	0	0	0.0658167	0.332742
1000 grain weight	Excalibur_c21751_421	0	0	0.0658304	0.332742
1000 grain weight	IACX742	0	0	0.0658787	0.332742
1000 grain weight	Excalibur_rep_c68013_159	0	0	0.0658798	0.332742
1000 grain weight	GENE-1352_214	0	0	0.0661027	0.333142
1000 grain weight	BobWhite_c34650_141	0	0	0.0663101	0.333669
1000 grain weight	Tdurum_contig59330_1959	0	0	0.0664959	0.334086
1000 grain weight	Tdurum_contig76653_295	0	0	0.0666516	0.334661
1000 grain weight	Kukri_c10780_511	0	0	0.0667037	0.334715
1000 grain weight	BS00039559_51	0	0	0.0667526	0.334731
1000 grain weight	Kukri_c18274_1610	0	0	0.0667783	0.334731
1000 grain weight	Tdurum_contig31294_108	0	0	0.0667894	0.334731
1000 grain weight	Ex_c15589_147	0	0	0.0668834	0.335067
1000 grain weight	Excalibur_c3429_236	0	0	0.0669184	0.335067
1000 grain weight	Ex_c8890_2370	0	0	0.0670336	0.335437
1000 grain weight	tplb0038e08_1052	0	0	0.0673005	0.336231
1000 grain weight	RAC875_rep_c70007_1483	0	0	0.0673166	0.336231
1000 grain weight	Tdurum_contig83039_351	0	0	0.0676717	0.337366
1000 grain weight	RAC875_rep_c69365_347	0	0	0.0676895	0.337366
1000 grain weight	IAAV5448	0	0	0.0677614	0.337517
1000 grain weight	RAC875_c50661_279	0	0	0.0678787	0.337894
1000 grain weight	wsnp_Ex_c2569_4780450	0	0	0.068252	0.339174
1000 grain weight	IAAV4868	0	0	0.0682854	0.339179
1000 grain weight	BobWhite_c34650_78	0	0	0.068326	0.339184
1000 grain weight	Ex_c6196_971	0	0	0.0686297	0.339859
1000 grain weight	Kukri_c41684_465	0	0	0.0686297	0.339859
1000 grain weight	Kukri_rep_c69186_666	0	0	0.0686297	0.339859
1000 grain weight	wsnp_Ex_rep_c68226_67010649	0	0	0.0686297	0.339859
1000 grain weight	wsnp_Ku_c57172_60417550	0	0	0.0686297	0.339859
1000 grain weight	Kukri_c19832_777	0	0	0.0690942	0.341164
1000 grain weight	RAC875_c2498_600	0	0	0.0691033	0.341164
1000 grain weight	wsnp_Ku_c20874_30544139	0	0	0.0693211	0.34171
1000 grain weight	Excalibur_c32691_574	0	0	0.0693522	0.34171
1000 grain weight	IAAV1372	0	0	0.0693562	0.34171
1000 grain weight	BobWhite_c14587_51	0	0	0.0694548	0.342035
1000 grain weight	JD_c5699_676	0	0	0.0696048	0.34219
1000 grain weight	Excalibur_c14911_546	0	0	0.0696066	0.34219
1000 grain weight	Excalibur_c29127_552	0	0	0.0698477	0.343055
1000 grain weight	Kukri_rep_c101922_492	0	0	0.069867	0.343055
1000 grain weight	BobWhite_c1149_539	0	0	0.0702933	0.343907
1000 grain weight	BS00041968_51	0	0	0.070295	0.343907
1000 grain weight	BS00066071_51	0	0	0.0704478	0.344239
1000 grain weight	Excalibur_c12169_904	0	0	0.0705431	0.344498
1000 grain weight	BS00028082_51	0	0	0.0712193	0.34686
1000 grain weight	Tdurum_contig53050_286	0	0	0.0713592	0.347125
1000 grain weight	RAC875_c25710_297	0	0	0.0716113	0.347933
1000 grain weight	BS00070827_51	0	0	0.0717574	0.348435
1000 grain weight	wsnp_Ex_c31123_39956138	0	0	0.071842	0.348637
1000 grain weight	Kukri_c31419_399	0	0	0.0719041	0.34865
1000 grain weight	BS00085170_51	0	0	0.0719093	0.34865
1000 grain weight	Tdurum_contig29616_844	0	0	0.0719749	0.348864
1000 grain weight	RAC875_c6827_572	0	0	0.0720297	0.348906
1000 grain weight	Excalibur_c21507_596	0	0	0.0720359	0.348906
1000 grain weight	RAC875_c28645_455	0	0	0.0720911	0.348906
1000 grain weight	IAAV8892	0	0	0.0721584	0.34892
1000 grain weight	BS00022653_51	0	0	0.0722686	0.349036
1000 grain weight	Tdurum_contig10089_238	0	0	0.0725836	0.350037
1000 grain weight	Ku_c15096_3417	0	0	0.0726659	0.35015
1000 grain weight	RAC875_c42365_265	0	0	0.0727167	0.350158
1000 grain weight	Tdurum_contig55473_989	0	0	0.0731038	0.350631
1000 grain weight	Tdurum_contig62138_556	0	0	0.0732062	0.350849
1000 grain weight	BS00003944_51	0	0	0.0732558	0.350856
1000 grain weight	Tdurum_contig17230_542	0	0	0.0735295	0.350983
1000 grain weight	Tdurum_contig14163_393	0	0	0.0735825	0.351097
1000 grain weight	D_contig35593_317	0	0	0.0740077	0.352147
1000 grain weight	RAC875_c37552_149	0	0	0.0740901	0.352172
1000 grain weight	BobWhite_c30561_175	0	0	0.0742355	0.352511
1000 grain weight	GENE-4049_226	0	0	0.074676	0.35363
1000 grain weight	Tdurum_contig9584_463	0	0	0.074702	0.35363
1000 grain weight	wsnp_Ex_c9971_16412270	0	0	0.0751288	0.354616
1000 grain weight	Tdurum_contig15055_229	0	0	0.0753303	0.354947
1000 grain weight	BobWhite_c18305_462	0	0	0.0755092	0.355274
1000 grain weight	BS00109708_51	0	0	0.0756179	0.355384
1000 grain weight	Excalibur_c52196_235	0	0	0.0757903	0.355977
1000 grain weight	RAC875_c13266_1633	0	0	0.0762027	0.35746
1000 grain weight	GENE-1477_748	0	0	0.0763896	0.357963
1000 grain weight	RAC875_c79095_311	0	0	0.0766421	0.357972
1000 grain weight	RAC875_c6138_1112	0	0	0.0769568	0.357972
1000 grain weight	Tdurum_contig42038_1770	0	0	0.0769629	0.357972
1000 grain weight	BS00032855_51	0	0	0.0771867	0.358181
1000 grain weight	wsnp_Ex_c35545_43677576	0	0	0.077272	0.358465
1000 grain weight	Tdurum_contig25612_117	0	0	0.0772921	0.358465
1000 grain weight	BobWhite_c10583_352	0	0	0.0780574	0.360529
1000 grain weight	BS00022687_51	0	0	0.078156	0.360529
1000 grain weight	BobWhite_c21482_192	0	0	0.078444	0.36066
1000 grain weight	RAC875_c20115_1304	0	0	0.0787367	0.361483
1000 grain weight	BobWhite_rep_c62534_261	0	0	0.0787543	0.361483
1000 grain weight	Tdurum_contig9071_215	0	0	0.078905	0.361778
1000 grain weight	Excalibur_c18410_251	0	0	0.0790547	0.362215
1000 grain weight	Kukri_c54346_266	0	0	0.0791712	0.362595
1000 grain weight	CAP11_c1969_268	0	0	0.0794606	0.363105
1000 grain weight	Tdurum_contig13377_89	0	0	0.0794847	0.363105
1000 grain weight	RFL_Contig5480_543	0	0	0.0795342	0.363153
1000 grain weight	Ku_c17569_905	0	0	0.0800973	0.364698
1000 grain weight	RAC875_c31051_490	0	0	0.0802289	0.364785
1000 grain weight	Excalibur_c20007_555	0	0	0.0804961	0.365386
1000 grain weight	CAP8_rep_c7343_88	0	0	0.0805613	0.365579
1000 grain weight	Tdurum_contig10026_1493	0	0	0.0806074	0.365686
1000 grain weight	D_GB5Y7FA01EGEAN_44	0	0	0.0813229	0.366962
1000 grain weight	Tdurum_contig49366_118	0	0	0.0813474	0.366962
1000 grain weight	RAC875_c15649_1101	0	0	0.0813618	0.366962
1000 grain weight	BS00101513_51	0	0	0.0813694	0.366962
1000 grain weight	Excalibur_rep_c102622_430	0	0	0.081467	0.366962
1000 grain weight	Tdurum_contig4567_172	0	0	0.0817381	0.367591
1000 grain weight	BS00089939_51	0	0	0.0817508	0.367591
1000 grain weight	Excalibur_c37146_747	0	0	0.0817524	0.367591
1000 grain weight	Tdurum_contig14265_509	0	0	0.0824425	0.369567
1000 grain weight	Kukri_rep_c76728_280	0	0	0.0825121	0.369573
1000 grain weight	Excalibur_c5938_1846	0	0	0.0826658	0.369865
1000 grain weight	Excalibur_c3810_186	0	0	0.082777	0.370181
1000 grain weight	Tdurum_contig59631_111	0	0	0.0829282	0.370286
1000 grain weight	BS00062939_51	0	0	0.0829679	0.370286
1000 grain weight	Tdurum_contig82214_152	0	0	0.0833132	0.371241
1000 grain weight	BS00084883_51	0	0	0.0835567	0.371686
1000 grain weight	Jagger_c5915_58	0	0	0.0837713	0.372186
1000 grain weight	BS00022332_51	0	0	0.0838296	0.372186
1000 grain weight	BS00065202_51	0	0	0.0839833	0.372188
1000 grain weight	Tdurum_contig13653_471	0	0	0.0840363	0.372188
1000 grain weight	Tdurum_contig56417_2381	0	0	0.0840825	0.372188
1000 grain weight	GENE-3211_372	0	0	0.0844235	0.373189
1000 grain weight	BS00022788_51	0	0	0.0845234	0.373528
1000 grain weight	wsnp_BG607308B_Ta_2_1	0	0	0.0846864	0.374147
1000 grain weight	CAP7_c1788_146	0	0	0.0848191	0.374427
1000 grain weight	RAC875_rep_c116515_181	0	0	0.0848819	0.374501
1000 grain weight	Ku_c25522_520	0	0	0.084958	0.374531
1000 grain weight	Kukri_c15388_731	0	0	0.0850037	0.374631
1000 grain weight	IACX7409	0	0	0.0852391	0.375362
1000 grain weight	wsnp_Ex_rep_c103087_88124573	0	0	0.0854088	0.37547
1000 grain weight	IACX2578	0	0	0.0855013	0.37547
1000 grain weight	IAAV5620	0	0	0.0855505	0.37547
1000 grain weight	Kukri_c21029_258	0	0	0.0855937	0.37547
1000 grain weight	RAC875_c103517_236	0	0	0.0856919	0.375623
1000 grain weight	Kukri_c9883_407	0	0	0.0857238	0.375661
1000 grain weight	BobWhite_c30461_131	0	0	0.0857492	0.375671
1000 grain weight	BS00089856_51	0	0	0.0858793	0.375799
1000 grain weight	BS00032606_51	0	0	0.0860259	0.376274
1000 grain weight	RFL_Contig2578_862	0	0	0.0863532	0.377095
1000 grain weight	Excalibur_c20133_87	0	0	0.0864556	0.37735
1000 grain weight	Tdurum_contig48528_144	0	0	0.0864761	0.37735
1000 grain weight	BS00048295_51	0	0	0.086792	0.377757
1000 grain weight	BS00064028_51	0	0	0.0868341	0.377757
1000 grain weight	wsnp_Ra_c16813_25556454	0	0	0.086902	0.377757
1000 grain weight	BobWhite_c11540_60	0	0	0.0870105	0.378032
1000 grain weight	Excalibur_c5168_512	0	0	0.0873559	0.37818
1000 grain weight	Kukri_c30982_1173	0	0	0.087368	0.37818
1000 grain weight	BS00021730_51	0	0	0.0875108	0.37818
1000 grain weight	GENE-0287_28	0	0	0.0875108	0.37818
1000 grain weight	BS00102492_51	0	0	0.0875108	0.37818
1000 grain weight	CAP8_c806_297	0	0	0.0875108	0.37818
1000 grain weight	Kukri_c4810_211	0	0	0.0875108	0.37818
1000 grain weight	RFL_Contig5450_993	0	0	0.0875108	0.37818
1000 grain weight	wsnp_Ex_c11728_18862315	0	0	0.0875108	0.37818
1000 grain weight	RAC875_c16753_1063	0	0	0.0879116	0.379205
1000 grain weight	wsnp_Ex_c34821_43076533	0	0	0.0883469	0.380237
1000 grain weight	BS00081951_51	0	0	0.0883619	0.380237
1000 grain weight	Excalibur_rep_c110450_286	0	0	0.0886832	0.381115
1000 grain weight	Excalibur_c12827_866	0	0	0.0891333	0.382441
1000 grain weight	Kukri_c23195_266	0	0	0.0892921	0.382588
1000 grain weight	BobWhite_c32938_177	0	0	0.0893434	0.382588
1000 grain weight	Kukri_c6460_1823	0	0	0.0893671	0.382588
1000 grain weight	Ex_c16090_1439	0	0	0.0894293	0.382588
1000 grain weight	BS00070147_51	0	0	0.0894474	0.382588
1000 grain weight	BobWhite_c2236_111	0	0	0.0898643	0.383751
1000 grain weight	BobWhite_c20306_88	0	0	0.0901532	0.384544
1000 grain weight	BS00034417_51	0	0	0.0901828	0.384544
1000 grain weight	IACX1035	0	0	0.0901992	0.384544
1000 grain weight	RAC875_c39634_370	0	0	0.090216	0.384544
1000 grain weight	BobWhite_c16280_521	0	0	0.0905845	0.385088
1000 grain weight	Kukri_s106495_93	0	0	0.0906369	0.385088
1000 grain weight	Excalibur_c39298_279	0	0	0.0906923	0.385088
1000 grain weight	Ex_c28571_375	0	0	0.0908825	0.385461
1000 grain weight	RAC875_c829_2014	0	0	0.0909471	0.385529
1000 grain weight	JD_c9300_552	0	0	0.09097	0.385529
1000 grain weight	RAC875_c45747_87	0	0	0.0911043	0.385777
1000 grain weight	RAC875_rep_c117027_529	0	0	0.0911364	0.385777
1000 grain weight	IAAV4164	0	0	0.0911711	0.385777
1000 grain weight	RAC875_c21013_841	0	0	0.0913041	0.386239
1000 grain weight	D_contig24918_195	0	0	0.0914787	0.386373
1000 grain weight	Tdurum_contig12214_543	0	0	0.0915886	0.386656
1000 grain weight	Kukri_c29052_75	0	0	0.0916197	0.386667
1000 grain weight	BS00043474_51	0	0	0.0919461	0.387345
1000 grain weight	TA005303-0910	0	0	0.0919933	0.387345
1000 grain weight	GENE-4587_50	0	0	0.0920078	0.387345
1000 grain weight	Kukri_c24368_381	0	0	0.0921391	0.387749
1000 grain weight	BobWhite_c31_3667	0	0	0.0924546	0.388812
1000 grain weight	Excalibur_rep_c70658_301	0	0	0.0925055	0.388812
1000 grain weight	Kukri_c14086_828	0	0	0.0925116	0.388812
1000 grain weight	wsnp_Ex_c33879_42293206	0	0	0.0926023	0.389093
1000 grain weight	Tdurum_contig10669_1535	0	0	0.0928065	0.389547
1000 grain weight	wsnp_Ex_c19778_28779907	0	0	0.092992	0.389721
1000 grain weight	BS00042336_51	0	0	0.0930948	0.389763
1000 grain weight	BS00022674_51	0	0	0.0930981	0.389763
1000 grain weight	Excalibur_c91154_175	0	0	0.0935091	0.390599
1000 grain weight	wsnp_Ex_c607_1204908	0	0	0.0939081	0.391638
1000 grain weight	RAC875_c49954_992	0	0	0.0939606	0.391655
1000 grain weight	IAAV6612	0	0	0.0941767	0.392112
1000 grain weight	CAP12_c325_373	0	0	0.0945551	0.392981
1000 grain weight	Tdurum_contig10100_164	0	0	0.095243	0.395274
1000 grain weight	Ra_c9938_1734	0	0	0.095425	0.395827
1000 grain weight	wsnp_Ex_c34694_42959047	0	0	0.0955518	0.395852
1000 grain weight	Excalibur_c15013_208	0	0	0.095709	0.39596
1000 grain weight	BS00036877_51	0	0	0.0957153	0.39596
1000 grain weight	BS00023027_51	0	0	0.0958077	0.396017
1000 grain weight	wsnp_Ku_rep_c89089_82009285	0	0	0.0963586	0.397344
1000 grain weight	Tdurum_contig4864_203	0	0	0.0965201	0.397726
1000 grain weight	RAC875_c102640_92	0	0	0.0968913	0.398445
1000 grain weight	wsnp_Ex_c17220_25871264	0	0	0.0970782	0.39881
1000 grain weight	BobWhite_rep_c51148_229	0	0	0.0971681	0.399
1000 grain weight	BS00039422_51	0	0	0.0971737	0.399
1000 grain weight	D_contig18279_122	0	0	0.097227	0.399118
1000 grain weight	Kukri_c7528_1044	0	0	0.0973544	0.39954
1000 grain weight	RAC875_c6094_675	0	0	0.0974425	0.399699
1000 grain weight	Tdurum_contig41191_61	0	0	0.0977522	0.400162
1000 grain weight	GENE-3105_67	0	0	0.0978499	0.400162
1000 grain weight	Tdurum_contig68258_3425	0	0	0.0978637	0.400162
1000 grain weight	Ku_c13347_571	0	0	0.0980006	0.400354
1000 grain weight	Tdurum_contig83937_560	0	0	0.0982532	0.401002
1000 grain weight	CAP12_rep_c5516_342	0	0	0.0983038	0.401002
1000 grain weight	CAP7_c9506_174	0	0	0.0986577	0.401748
1000 grain weight	BS00073603_51	0	0	0.0987217	0.401783
1000 grain weight	IAAV3946	0	0	0.0987717	0.401783
1000 grain weight	Kukri_c41594_1487	0	0	0.0988744	0.401813
1000 grain weight	BobWhite_c4328_1345	0	0	0.0993257	0.403132
1000 grain weight	Excalibur_rep_c74709_56	0	0	0.0994819	0.40339
1000 grain weight	BS00022365_51	0	0	0.0996079	0.403682
1000 grain weight	Tdurum_contig97817_304	0	0	0.0998457	0.40404
1000 grain weight	wsnp_Ex_c25707_34968426	0	0	0.0999399	0.404226
1000 grain weight	wsnp_Ex_c40019_47165575	0	0	0.0999414	0.404226
1000 grain weight	Tdurum_contig14482_1013	0	0	0.10002	0.404441
1000 grain weight	Kukri_rep_c68263_657	0	0	0.100344	0.40488
1000 grain weight	Excalibur_c5053_707	0	0	0.100538	0.405136
1000 grain weight	BS00086964_51	0	0	0.101186	0.406322
1000 grain weight	RAC875_c29975_80	0	0	0.101839	0.407834
1000 grain weight	Excalibur_c65171_418	0	0	0.10218	0.408997
1000 grain weight	wsnp_Ex_c9909_16316813	0	0	0.102653	0.410169
1000 grain weight	Kukri_c14891_64	0	0	0.102675	0.410169
1000 grain weight	Kukri_c32700_104	0	0	0.102964	0.410675
1000 grain weight	JD_c49675_408	0	0	0.103138	0.41102
1000 grain weight	BobWhite_rep_c64999_263	0	0	0.103643	0.411602
1000 grain weight	BS00022878_51	0	0	0.104239	0.41316
1000 grain weight	BobWhite_rep_c65513_261	0	0	0.104431	0.41352
1000 grain weight	Tdurum_contig64391_231	0	0	0.105101	0.41514
1000 grain weight	tplb0042c07_1400	0	0	0.105173	0.41514
1000 grain weight	IACX8519	0	0	0.105458	0.415821
1000 grain weight	wsnp_Ku_c18935_28337577	0	0	0.105625	0.416112
1000 grain weight	tplb0040j04_1007	0	0	0.106205	0.417176
1000 grain weight	Ex_c6479_750	0	0	0.106211	0.417176
1000 grain weight	Kukri_c16599_899	0	0	0.106448	0.417228
1000 grain weight	BobWhite_c1656_186	0	0	0.106736	0.417852
1000 grain weight	BobWhite_rep_c51148_318	0	0	0.106903	0.418158
1000 grain weight	Tdurum_contig51944_366	0	0	0.106924	0.418158
1000 grain weight	Kukri_c6676_172	0	0	0.106969	0.418158
1000 grain weight	BS00011824_51	0	0	0.107212	0.418403
1000 grain weight	BobWhite_c13295_407	0	0	0.107291	0.418508
1000 grain weight	BS00024854_51	0	0	0.107343	0.41861
1000 grain weight	RAC875_c18564_222	0	0	0.107518	0.418991
1000 grain weight	Excalibur_rep_c74009_217	0	0	0.107607	0.419185
1000 grain weight	Tdurum_contig12179_270	0	0	0.108045	0.4202
1000 grain weight	BobWhite_c27751_206	0	0	0.108123	0.4202
1000 grain weight	Jagger_c4049_62	0	0	0.108167	0.4202
1000 grain weight	Excalibur_c18410_136	0	0	0.108172	0.4202
1000 grain weight	GENE-0250_226	0	0	0.108249	0.420224
1000 grain weight	Kukri_c10172_396	0	0	0.108382	0.420443
1000 grain weight	Tdurum_contig9584_624	0	0	0.108385	0.420443
1000 grain weight	BS00077769_51	0	0	0.108406	0.420443
1000 grain weight	RAC875_c68721_96	0	0	0.108422	0.420443
1000 grain weight	Ex_c5074_1539	0	0	0.108807	0.421549
1000 grain weight	TA002501-1291	0	0	0.108854	0.421561
1000 grain weight	Excalibur_c15095_831	0	0	0.109124	0.421596
1000 grain weight	Tdurum_contig12879_264	0	0	0.109147	0.421596
1000 grain weight	BobWhite_c21589_200	0	0	0.109946	0.423975
1000 grain weight	CAP11_s8679_211	0	0	0.110394	0.425399
1000 grain weight	CAP7_c11822_124	0	0	0.11058	0.425648
1000 grain weight	wsnp_Ku_c3956_7237707	0	0	0.110585	0.425648
1000 grain weight	wsnp_Ex_rep_c70343_69286263	0	0	0.110655	0.425648
1000 grain weight	GENE-2290_120	0	0	0.110811	0.425858
1000 grain weight	wsnp_JD_c25092_21024578	0	0	0.110994	0.426192
1000 grain weight	wsnp_Ku_c27456_37405832	0	0	0.111113	0.426448
1000 grain weight	RAC875_c31381_820	0	0	0.111294	0.426742
1000 grain weight	Kukri_c42043_311	0	0	0.111417	0.426742
1000 grain weight	GENE-3463_161	0	0	0.111654	0.42706
1000 grain weight	GENE-0256_368	0	0	0.1118	0.42706
1000 grain weight	RAC875_c45182_152	0	0	0.111975	0.42706
1000 grain weight	GENE-3382_445	0	0	0.11216	0.427329
1000 grain weight	Tdurum_contig12179_239	0	0	0.112304	0.427617
1000 grain weight	Excalibur_c562_1799	0	0	0.112617	0.428569
1000 grain weight	Tdurum_contig13608_585	0	0	0.112645	0.428573
1000 grain weight	Excalibur_c8883_214	0	0	0.112767	0.428755
1000 grain weight	BS00069988_51	0	0	0.112884	0.428879
1000 grain weight	Excalibur_rep_c107798_68	0	0	0.112978	0.429132
1000 grain weight	wsnp_JD_c8919_9843202	0	0	0.113018	0.429132
1000 grain weight	Excalibur_c29136_794	0	0	0.113564	0.430454
1000 grain weight	Tdurum_contig10595_633	0	0	0.11365	0.430535
1000 grain weight	Tdurum_contig4567_1290	0	0	0.113665	0.430535
1000 grain weight	Ku_c1943_454	0	0	0.114031	0.431463
1000 grain weight	BS00110415_51	0	0	0.114069	0.431463
1000 grain weight	BS00109393_51	0	0	0.114205	0.431601
1000 grain weight	IAAV7193	0	0	0.114265	0.431601
1000 grain weight	Tdurum_contig48528_320	0	0	0.114875	0.432577
1000 grain weight	BS00022452_51	0	0	0.114909	0.432577
1000 grain weight	Tdurum_contig10669_1557	0	0	0.114924	0.432577
1000 grain weight	BS00041921_51	0	0	0.11504	0.432813
1000 grain weight	Tdurum_contig19931_1118	0	0	0.1154	0.433224
1000 grain weight	Tdurum_contig10100_230	0	0	0.115416	0.433224
1000 grain weight	Excalibur_c20307_654	0	0	0.115588	0.433567
1000 grain weight	Tdurum_contig10030_364	0	0	0.115736	0.433722
1000 grain weight	RAC875_c9012_276	0	0	0.115806	0.433815
1000 grain weight	BS00086247_51	0	0	0.115832	0.433815
1000 grain weight	RAC875_c26713_785	0	0	0.115891	0.433815
1000 grain weight	IAAV5683	0	0	0.115927	0.433815
1000 grain weight	IACX7895	0	0	0.116201	0.434463
1000 grain weight	Excalibur_rep_c106935_390	0	0	0.11639	0.435068
1000 grain weight	CAP11_c1500_171	0	0	0.116579	0.435475
1000 grain weight	BS00079091_51	0	0	0.116934	0.436048
1000 grain weight	CAP7_rep_c11162_75	0	0	0.117215	0.436343
1000 grain weight	Tdurum_contig12711_264	0	0	0.117314	0.436573
1000 grain weight	Kukri_c3895_1286	0	0	0.117335	0.436573
1000 grain weight	RAC875_rep_c83934_91	0	0	0.117741	0.437254
1000 grain weight	TA006079-0893	0	0	0.117768	0.437254
1000 grain weight	Excalibur_rep_c72054_314	0	0	0.117785	0.437254
1000 grain weight	Excalibur_c46841_718	0	0	0.117899	0.437254
1000 grain weight	BS00047085_51	0	0	0.117969	0.437254
1000 grain weight	Tdurum_contig5470_570	0	0	0.118044	0.437338
1000 grain weight	BS00023223_51	0	0	0.118049	0.437338
1000 grain weight	CAP12_c1717_222	0	0	0.118216	0.437757
1000 grain weight	Tdurum_contig57914_745	0	0	0.118934	0.439612
1000 grain weight	BS00078359_51	0	0	0.118963	0.439612
1000 grain weight	IAAV3403	0	0	0.118988	0.439612
1000 grain weight	RAC875_c4135_1136	0	0	0.119039	0.439702
1000 grain weight	BS00109754_51	0	0	0.119073	0.439727
1000 grain weight	BobWhite_c1059_518	0	0	0.119219	0.439945
1000 grain weight	CAP7_c3746_137	0	0	0.119447	0.440194
1000 grain weight	BS00061151_51	0	0	0.119471	0.440194
1000 grain weight	Tdurum_contig49656_597	0	0	0.119535	0.440252
1000 grain weight	Excalibur_c39164_149	0	0	0.119585	0.440252
1000 grain weight	RAC875_c52947_338	0	0	0.119945	0.440781
1000 grain weight	Kukri_c15789_368	0	0	0.120115	0.440964
1000 grain weight	Kukri_c13991_584	0	0	0.120176	0.44099
1000 grain weight	Excalibur_rep_c109101_51	0	0	0.120203	0.44099
1000 grain weight	IACX11246	0	0	0.120605	0.441465
1000 grain weight	RFL_Contig3340_716	0	0	0.12074	0.441482
1000 grain weight	RAC875_rep_c105597_205	0	0	0.120742	0.441482
1000 grain weight	BS00012023_51	0	0	0.121533	0.442963
1000 grain weight	RFL_Contig4212_597	0	0	0.121707	0.443285
1000 grain weight	Ex_c3265_2068	0	0	0.122064	0.444152
1000 grain weight	GENE-3439_205	0	0	0.122135	0.444152
1000 grain weight	TA009924-0526	0	0	0.122276	0.444275
1000 grain weight	IACX9237	0	0	0.122422	0.444539
1000 grain weight	wsnp_Ex_c9918_16332583	0	0	0.122463	0.444539
1000 grain weight	wsnp_Ra_c34203_42948357	0	0	0.1227	0.445074
1000 grain weight	BS00072156_51	0	0	0.122771	0.445074
1000 grain weight	BobWhite_c5756_633	0	0	0.122849	0.445141
1000 grain weight	Tdurum_contig4567_1261	0	0	0.12294	0.445191
1000 grain weight	Excalibur_c37943_399	0	0	0.123031	0.445222
1000 grain weight	Excalibur_c22012_195	0	0	0.123157	0.445579
1000 grain weight	BobWhite_c11652_421	0	0	0.123231	0.445747
1000 grain weight	Tdurum_contig49052_223	0	0	0.123666	0.447023
1000 grain weight	Ku_c1696_1153	0	0	0.123829	0.447112
1000 grain weight	RAC875_c2654_1817	0	0	0.124063	0.447561
1000 grain weight	BS00037255_51	0	0	0.124288	0.448072
1000 grain weight	BobWhite_rep_c49333_223	0	0	0.124864	0.449323
1000 grain weight	Tdurum_contig82805_271	0	0	0.124871	0.449323
1000 grain weight	Kukri_c29600_68	0	0	0.125007	0.44938
1000 grain weight	Excalibur_c17420_213	0	0	0.125039	0.44938
1000 grain weight	Ku_c3385_441	0	0	0.125229	0.449863
1000 grain weight	BobWhite_rep_c63253_215	0	0	0.125385	0.450227
1000 grain weight	RAC875_c1606_1329	0	0	0.125463	0.450407
1000 grain weight	IACX794	0	0	0.125629	0.450604
1000 grain weight	Ra_c9938_1294	0	0	0.125819	0.451087
1000 grain weight	Tdurum_contig54373_449	0	0	0.126275	0.452122
1000 grain weight	BS00056248_51	0	0	0.126384	0.452312
1000 grain weight	RAC875_rep_c71149_1113	0	0	0.12648	0.452479
1000 grain weight	Kukri_c26281_116	0	0	0.126844	0.453156
1000 grain weight	Excalibur_c77893_200	0	0	0.127239	0.453969
1000 grain weight	Tdurum_contig61623_570	0	0	0.127355	0.454153
1000 grain weight	Ku_c13107_579	0	0	0.127615	0.454779
1000 grain weight	Tdurum_contig63611_69	0	0	0.12766	0.454779
1000 grain weight	GENE-4920_222	0	0	0.127668	0.454779
1000 grain weight	BobWhite_c8115_648	0	0	0.12769	0.454779
1000 grain weight	BS00065067_51	0	0	0.127919	0.455296
1000 grain weight	wsnp_Ex_c3670_6694480	0	0	0.128265	0.456324
1000 grain weight	RAC875_rep_c74471_125	0	0	0.128365	0.456481
1000 grain weight	BS00077597_51	0	0	0.12844	0.456585
1000 grain weight	Excalibur_c33709_68	0	0	0.128515	0.456585
1000 grain weight	Kukri_rep_c114353_299	0	0	0.128834	0.456585
1000 grain weight	Excalibur_rep_c114175_83	0	0	0.128926	0.456587
1000 grain weight	Tdurum_contig49292_1090	0	0	0.12922	0.457218
1000 grain weight	Kukri_c12407_283	0	0	0.129526	0.457898
1000 grain weight	BobWhite_c17191_297	0	0	0.130183	0.459221
1000 grain weight	GENE-4021_496	0	0	0.130263	0.459254
1000 grain weight	BS00063551_51	0	0	0.130529	0.459744
1000 grain weight	RAC875_c19508_277	0	0	0.130967	0.460784
1000 grain weight	BS00065555_51	0	0	0.131144	0.461076
1000 grain weight	BobWhite_c4482_73	0	0	0.131411	0.461245
1000 grain weight	Tdurum_contig75731_537	0	0	0.131442	0.461255
1000 grain weight	Kukri_rep_c71567_1037	0	0	0.131549	0.461324
1000 grain weight	RAC875_c10317_740	0	0	0.131602	0.461324
1000 grain weight	BS00077768_51	0	0	0.131755	0.461324
1000 grain weight	RAC875_c60514_90	0	0	0.131791	0.461324
1000 grain weight	BS00043441_51	0	0	0.13214	0.46204
1000 grain weight	IAAV3972	0	0	0.132205	0.46204
1000 grain weight	Tdurum_contig29054_175	0	0	0.132207	0.46204
1000 grain weight	GENE-2471_598	0	0	0.132413	0.462563
1000 grain weight	GENE-0235_245	0	0	0.13247	0.46266
1000 grain weight	RAC875_c15109_510	0	0	0.132886	0.463815
1000 grain weight	BS00040380_51	0	0	0.133318	0.464471
1000 grain weight	RAC875_c9666_51	0	0	0.133332	0.464471
1000 grain weight	wsnp_Ra_c8394_14242358	0	0	0.133384	0.464555
1000 grain weight	Excalibur_c21521_1318	0	0	0.133453	0.464692
1000 grain weight	BS00023151_51	0	0	0.133574	0.464779
1000 grain weight	Kukri_c45262_340	0	0	0.13365	0.464779
1000 grain weight	Kukri_c51101_351	0	0	0.133743	0.464782
1000 grain weight	wsnp_Ex_c53281_56571602	0	0	0.133765	0.464782
1000 grain weight	CAP7_rep_c5181_342	0	0	0.134082	0.465286
1000 grain weight	Kukri_c12219_112	0	0	0.134201	0.465426
1000 grain weight	Kukri_c22349_754	0	0	0.134236	0.465426
1000 grain weight	wsnp_Ku_rep_c71567_71302229	0	0	0.134565	0.466127
1000 grain weight	wsnp_Ex_c12526_19951640	0	0	0.134583	0.466127
1000 grain weight	RAC875_c35074_486	0	0	0.134747	0.46639
1000 grain weight	Ku_c9559_737	0	0	0.134751	0.46639
1000 grain weight	Tdurum_contig8615_683	0	0	0.134858	0.46639
1000 grain weight	Kukri_c769_764	0	0	0.135096	0.466509
1000 grain weight	JD_c2280_91	0	0	0.135405	0.467277
1000 grain weight	Tdurum_contig10205_484	0	0	0.135561	0.467367
1000 grain weight	Kukri_c1552_1059	0	0	0.135595	0.467367
1000 grain weight	wsnp_RFL_Contig3943_4376736	0	0	0.135682	0.467383
1000 grain weight	BS00022045_51	0	0	0.135772	0.467383
1000 grain weight	GENE-2904_476	0	0	0.13586	0.467458
1000 grain weight	Tdurum_contig11542_452	0	0	0.136485	0.468415
1000 grain weight	GENE-3346_506	0	0	0.136605	0.468482
1000 grain weight	Excalibur_c47654_70	0	0	0.13662	0.468482
1000 grain weight	RAC875_c8069_1874	0	0	0.136689	0.468618
1000 grain weight	wsnp_Ex_c11860_19030807	0	0	0.136882	0.46879
1000 grain weight	wsnp_JD_c18695_17091254	0	0	0.136883	0.46879
1000 grain weight	BS00037120_51	0	0	0.136968	0.468968
1000 grain weight	BS00008803_51	0	0	0.137066	0.469117
1000 grain weight	BS00089651_51	0	0	0.137109	0.469167
1000 grain weight	Excalibur_c18826_1356	0	0	0.137409	0.46973
1000 grain weight	RAC875_c77795_252	0	0	0.137677	0.470051
1000 grain weight	RFL_Contig5625_1910	0	0	0.138668	0.472072
1000 grain weight	Tdurum_contig92854_426	0	0	0.138743	0.47217
1000 grain weight	BobWhite_c42433_340	0	0	0.138886	0.472419
1000 grain weight	Excalibur_c37778_100	0	0	0.138915	0.472419
1000 grain weight	RAC875_c2110_117	0	0	0.138933	0.472419
1000 grain weight	wsnp_Ex_rep_c68165_66935041	0	0	0.139032	0.472549
1000 grain weight	TA001848-0389	0	0	0.139088	0.472549
1000 grain weight	Tdurum_contig93435_732	0	0	0.139375	0.472734
1000 grain weight	Ra_c25590_1486	0	0	0.139586	0.472955
1000 grain weight	wsnp_Ku_rep_c71567_71302046	0	0	0.139684	0.473029
1000 grain weight	RAC875_rep_c97032_73	0	0	0.139947	0.473585
1000 grain weight	Tdurum_contig83093_132	0	0	0.140173	0.474003
1000 grain weight	Kukri_c5460_1063	0	0	0.140296	0.474164
1000 grain weight	Excalibur_rep_c96154_147	0	0	0.14035	0.474164
1000 grain weight	Kukri_c65380_570	0	0	0.140371	0.474164
1000 grain weight	wsnp_Ex_c19454_28409258	0	0	0.140382	0.474164
1000 grain weight	Ex_c1911_649	0	0	0.140743	0.474727
1000 grain weight	Kukri_c37097_1849	0	0	0.140775	0.474727
1000 grain weight	RAC875_c3790_127	0	0	0.140785	0.474727
1000 grain weight	RAC875_c46323_1996	0	0	0.140848	0.474727
1000 grain weight	Tdurum_contig10096_71	0	0	0.140861	0.474727
1000 grain weight	Tdurum_contig93435_1096	0	0	0.141125	0.474727
1000 grain weight	BS00037487_51	0	0	0.141155	0.474727
1000 grain weight	Tdurum_contig30217_195	0	0	0.141271	0.474895
1000 grain weight	BS00034085_51	0	0	0.141698	0.47577
1000 grain weight	Excalibur_c24715_276	0	0	0.141728	0.47577
1000 grain weight	RAC875_c43124_345	0	0	0.142075	0.476489
1000 grain weight	BS00009584_51	0	0	0.142185	0.476489
1000 grain weight	BS00022137_51	0	0	0.142778	0.477185
1000 grain weight	wsnp_Ex_c6245_10887043	0	0	0.142953	0.477185
1000 grain weight	RAC875_c6409_476	0	0	0.142953	0.477185
1000 grain weight	wsnp_BE424826B_Ta_1_1	0	0	0.143079	0.477311
1000 grain weight	Excalibur_rep_c76289_85	0	0	0.143205	0.477617
1000 grain weight	wsnp_Ra_rep_c73725_71801179	0	0	0.143354	0.477936
1000 grain weight	BS00099658_51	0	0	0.143477	0.478051
1000 grain weight	Tdurum_contig50646_443	0	0	0.143971	0.479101
1000 grain weight	wsnp_Ex_c13354_21047873	0	0	0.144558	0.480171
1000 grain weight	Tdurum_contig54787_576	0	0	0.144843	0.480924
1000 grain weight	Tdurum_contig28601_486	0	0	0.145198	0.481335
1000 grain weight	Excalibur_c20258_385	0	0	0.145429	0.481488
1000 grain weight	Tdurum_contig52015_1568	0	0	0.145562	0.481716
1000 grain weight	BS00036333_51	0	0	0.145864	0.481949
1000 grain weight	Ra_c77116_338	0	0	0.145865	0.481949
1000 grain weight	BS00068484_51	0	0	0.145996	0.482086
1000 grain weight	BS00043102_51	0	0	0.146054	0.482086
1000 grain weight	RFL_Contig1567_2182	0	0	0.146321	0.482472
1000 grain weight	Excalibur_c7755_175	0	0	0.146547	0.483022
1000 grain weight	BS00000297_51	0	0	0.14704	0.483665
1000 grain weight	BS00009258_51	0	0	0.147204	0.483875
1000 grain weight	RFL_Contig4514_470	0	0	0.147237	0.483875
1000 grain weight	RAC875_c77_1176	0	0	0.147305	0.483948
1000 grain weight	BS00004769_51	0	0	0.147588	0.484615
1000 grain weight	BS00086174_51	0	0	0.14773	0.484615
1000 grain weight	GENE-2075_269	0	0	0.147896	0.485003
1000 grain weight	Kukri_rep_c102199_1228	0	0	0.148036	0.485268
1000 grain weight	BobWhite_c38929_56	0	0	0.148091	0.485348
1000 grain weight	Kukri_c54013_632	0	0	0.148391	0.485843
1000 grain weight	BS00039197_51	0	0	0.148593	0.486209
1000 grain weight	BobWhite_c2247_258	0	0	0.149177	0.487169
1000 grain weight	wsnp_Ex_rep_c101133_86572194	0	0	0.149187	0.487169
1000 grain weight	RAC875_c5969_173	0	0	0.149328	0.487234
1000 grain weight	BS00097265_51	0	0	0.149357	0.487234
1000 grain weight	Kukri_c32307_481	0	0	0.149998	0.488345
1000 grain weight	TA004668-0687	0	0	0.150063	0.488457
1000 grain weight	Kukri_c15388_692	0	0	0.150343	0.488805
1000 grain weight	BS00020112_51	0	0	0.150433	0.488976
1000 grain weight	Tdurum_contig55193_347	0	0	0.150795	0.489407
1000 grain weight	BobWhite_c27887_69	0	0	0.150931	0.489516
1000 grain weight	Excalibur_c9248_771	0	0	0.151168	0.489793
1000 grain weight	Kukri_c38599_63	0	0	0.151341	0.489944
1000 grain weight	D_F5MV3MU01EYV2M_33	0	0	0.151851	0.490752
1000 grain weight	Kukri_c19321_404	0	0	0.151857	0.490752
1000 grain weight	RAC875_c20883_801	0	0	0.151991	0.490892
1000 grain weight	GENE-4458_691	0	0	0.15218	0.491109
1000 grain weight	BS00049210_51	0	0	0.15221	0.491109
1000 grain weight	Tdurum_contig25624_227	0	0	0.152331	0.491184
1000 grain weight	Excalibur_s107771_77	0	0	0.152354	0.491184
1000 grain weight	wsnp_CAP11_rep_c4138_1957291	0	0	0.152849	0.491899
1000 grain weight	RAC875_rep_c110970_103	0	0	0.153036	0.492124
1000 grain weight	IAAV5967	0	0	0.153236	0.492124
1000 grain weight	RAC875_c90230_51	0	0	0.153343	0.492124
1000 grain weight	Ku_c31914_308	0	0	0.153904	0.493202
1000 grain weight	Excalibur_c15412_728	0	0	0.153912	0.493202
1000 grain weight	BS00073215_51	0	0	0.153922	0.493202
1000 grain weight	BS00022154_51	0	0	0.154222	0.493749
1000 grain weight	RAC875_c13861_1248	0	0	0.154251	0.493749
1000 grain weight	wsnp_Ex_rep_c67011_65463819	0	0	0.154355	0.493749
1000 grain weight	BS00064813_51	0	0	0.154663	0.494111
1000 grain weight	BS00055838_51	0	0	0.154895	0.494555
1000 grain weight	RAC875_c56439_58	0	0	0.155099	0.494655
1000 grain weight	BS00081396_51	0	0	0.155108	0.494655
1000 grain weight	Excalibur_c19984_1072	0	0	0.155727	0.496171
1000 grain weight	BS00087276_51	0	0	0.156011	0.496642
1000 grain weight	TA001494-0485	0	0	0.156098	0.496642
1000 grain weight	wsnp_Ra_rep_c70906_68868576	0	0	0.156286	0.496642
1000 grain weight	GENE-2606_197	0	0	0.156327	0.496642
1000 grain weight	Ra_c965_2703	0	0	0.156328	0.496642
1000 grain weight	Kukri_c40764_367	0	0	0.156649	0.496966
1000 grain weight	Tdurum_contig82605_187	0	0	0.156983	0.49741
1000 grain weight	GENE-4608_280	0	0	0.157194	0.497786
1000 grain weight	Kukri_c50351_53	0	0	0.157645	0.498448
1000 grain weight	CAP12_rep_c4483_301	0	0	0.157914	0.498994
1000 grain weight	BS00002974_51	0	0	0.158087	0.499337
1000 grain weight	Tdurum_contig10669_1621	0	0	0.158127	0.499337
1000 grain weight	Tdurum_contig46611_263	0	0	0.158202	0.499379
1000 grain weight	BS00011261_51	0	0	0.158319	0.499379
1000 grain weight	Kukri_c83574_151	0	0	0.158338	0.499379
1000 grain weight	Kukri_c44572_797	0	0	0.158433	0.499495
1000 grain weight	Tdurum_contig12204_1131	0	0	0.158442	0.499495
1000 grain weight	BobWhite_c43322_203	0	0	0.1586	0.499761
1000 grain weight	Kukri_c50837_251	0	0	0.158827	0.499959
1000 grain weight	CAP8_c3234_216	0	0	0.158897	0.499959
1000 grain weight	BS00023532_51	0	0	0.158904	0.499959
1000 grain weight	RAC875_c30829_1711	0	0	0.158975	0.499959
1000 grain weight	Excalibur_rep_c82288_36	0	0	0.158982	0.499959
1000 grain weight	BS00106306_51	0	0	0.159022	0.499962
1000 grain weight	GENE-1897_552	0	0	0.159235	0.500258
1000 grain weight	RAC875_c39226_372	0	0	0.159239	0.500258
1000 grain weight	RAC875_rep_c113337_153	0	0	0.159285	0.500306
1000 grain weight	Excalibur_s115877_56	0	0	0.159433	0.500577
1000 grain weight	Tdurum_contig12879_1200	0	0	0.159862	0.501307
1000 grain weight	TA011763-0791	0	0	0.160222	0.501307
1000 grain weight	BS00024422_51	0	0	0.160277	0.501307
1000 grain weight	BS00098413_51	0	0	0.160351	0.501307
1000 grain weight	Tdurum_contig61178_618	0	0	0.160386	0.501307
1000 grain weight	RAC875_c65495_424	0	0	0.160433	0.501307
1000 grain weight	RAC875_c1125_578	0	0	0.160437	0.501307
1000 grain weight	GENE-2471_259	0	0	0.160478	0.501307
1000 grain weight	Tdurum_contig10948_764	0	0	0.160583	0.501307
1000 grain weight	Ra_c13335_2708	0	0	0.160611	0.501307
1000 grain weight	GENE-2719_49	0	0	0.160684	0.501307
1000 grain weight	BobWhite_c7235_365	0	0	0.160933	0.501887
1000 grain weight	Excalibur_c36501_188	0	0	0.160969	0.501902
1000 grain weight	BobWhite_c1295_470	0	0	0.161221	0.502206
1000 grain weight	BobWhite_c5125_258	0	0	0.161618	0.503153
1000 grain weight	RAC875_c63892_170	0	0	0.16172	0.503292
1000 grain weight	Tdurum_contig41996_1823	0	0	0.161954	0.503521
1000 grain weight	wsnp_Ex_rep_c103466_88415994	0	0	0.16227	0.503992
1000 grain weight	BS00069741_51	0	0	0.162273	0.503992
1000 grain weight	BobWhite_c23337_389	0	0	0.162307	0.503992
1000 grain weight	BS00110651_51	0	0	0.162316	0.503992
1000 grain weight	Kukri_c58739_242	0	0	0.162322	0.503992
1000 grain weight	wsnp_Ku_c796_1645905	0	0	0.162322	0.503992
1000 grain weight	BS00010881_51	0	0	0.162579	0.504369
1000 grain weight	wsnp_RFL_Contig2731_2449789	0	0	0.162599	0.504369
1000 grain weight	RAC875_c8221_552	0	0	0.162809	0.504924
1000 grain weight	Ku_c17846_363	0	0	0.164592	0.507976
1000 grain weight	Excalibur_c476_266	0	0	0.16464	0.507976
1000 grain weight	Excalibur_c25597_508	0	0	0.164695	0.507976
1000 grain weight	Excalibur_c32546_314	0	0	0.164953	0.50843
1000 grain weight	Tdurum_contig29616_55	0	0	0.165044	0.508451
1000 grain weight	GENE-4337_558	0	0	0.165378	0.508997
1000 grain weight	wsnp_Ra_c8484_14372815	0	0	0.16555	0.509237
1000 grain weight	TA005332-1378	0	0	0.165689	0.509526
1000 grain weight	GENE-0689_776	0	0	0.166431	0.510883
1000 grain weight	TA002380-1222	0	0	0.166753	0.511579
1000 grain weight	Excalibur_rep_c85213_146	0	0	0.167099	0.511738
1000 grain weight	BS00069601_51	0	0	0.167103	0.511738
1000 grain weight	BS00067871_51	0	0	0.167434	0.51183
1000 grain weight	TA005843-0691	0	0	0.167434	0.51183
1000 grain weight	Kukri_c783_1833	0	0	0.167718	0.511917
1000 grain weight	tplb0047e04_1207	0	0	0.167776	0.511917
1000 grain weight	RAC875_c1265_1564	0	0	0.167934	0.511917
1000 grain weight	Ra_c26970_1740	0	0	0.167936	0.511917
1000 grain weight	wsnp_Ex_c33420_41911147	0	0	0.167936	0.511917
1000 grain weight	RAC875_rep_c106566_197	0	0	0.168106	0.512213
1000 grain weight	RAC875_c64190_212	0	0	0.168129	0.512213
1000 grain weight	Ra_c56967_900	0	0	0.168159	0.512213
1000 grain weight	Kukri_c17622_298	0	0	0.168274	0.512458
1000 grain weight	Kukri_c52733_358	0	0	0.168784	0.513461
1000 grain weight	Ex_c47157_508	0	0	0.168824	0.513461
1000 grain weight	wsnp_Ku_c2486_4751695	0	0	0.168875	0.513461
1000 grain weight	RAC875_c9897_682	0	0	0.168917	0.513461
1000 grain weight	RFL_Contig5734_2005	0	0	0.168957	0.513486
1000 grain weight	CAP11_c6962_208	0	0	0.169252	0.513902
1000 grain weight	Tdurum_contig61653_235	0	0	0.169374	0.513982
1000 grain weight	GENE-3372_120	0	0	0.169833	0.515097
1000 grain weight	Ex_c69252_628	0	0	0.169921	0.515259
1000 grain weight	BobWhite_c17521_123	0	0	0.17008	0.515384
1000 grain weight	RFL_Contig5320_2552	0	0	0.170121	0.515384
1000 grain weight	GENE-2875_113	0	0	0.170459	0.516214
1000 grain weight	BobWhite_c4818_173	0	0	0.170694	0.516731
1000 grain weight	Kukri_c27673_289	0	0	0.17104	0.516921
1000 grain weight	BS00067873_51	0	0	0.171043	0.516921
1000 grain weight	wsnp_Ra_c16850_25605248	0	0	0.171043	0.516921
1000 grain weight	Excalibur_c53834_416	0	0	0.171508	0.517469
1000 grain weight	Ku_c13514_146	0	0	0.171508	0.517469
1000 grain weight	BobWhite_c34920_228	0	0	0.171508	0.517469
1000 grain weight	wsnp_JD_c6448_7610859	0	0	0.171508	0.517469
1000 grain weight	Excalibur_rep_c113950_132	0	0	0.171546	0.517478
1000 grain weight	RAC875_c46751_112	0	0	0.171891	0.518067
1000 grain weight	BS00022328_51	0	0	0.171892	0.518067
1000 grain weight	GENE-2825_442	0	0	0.172173	0.518408
1000 grain weight	Kukri_c19116_170	0	0	0.172367	0.5187
1000 grain weight	Tdurum_contig12879_320	0	0	0.173368	0.520552
1000 grain weight	wsnp_Ku_c27423_37369377	0	0	0.173812	0.520825
1000 grain weight	wsnp_Ra_rep_c111161_93528347	0	0	0.173812	0.520825
1000 grain weight	Excalibur_c83451_218	0	0	0.173812	0.520825
1000 grain weight	Excalibur_c55805_316	0	0	0.174098	0.521193
1000 grain weight	RAC875_c6431_1012	0	0	0.174152	0.521193
1000 grain weight	D_GBUVHFX01BFAWD_100	0	0	0.174164	0.521193
1000 grain weight	Ra_c105884_362	0	0	0.174451	0.521438
1000 grain weight	CAP7_c1840_153	0	0	0.174454	0.521438
1000 grain weight	Excalibur_c60370_688	0	0	0.174588	0.521706
1000 grain weight	Tdurum_contig9906_89	0	0	0.175024	0.522532
1000 grain weight	RAC875_c21811_284	0	0	0.175305	0.522788
1000 grain weight	RFL_Contig3609_1678	0	0	0.175352	0.522815
1000 grain weight	wsnp_CAP7_c5097_2266314	0	0	0.175378	0.522815
1000 grain weight	Excalibur_c4372_363	0	0	0.175482	0.522961
1000 grain weight	BS00083807_51	0	0	0.175587	0.523011
1000 grain weight	Jagger_c8952_170	0	0	0.175749	0.523152
1000 grain weight	wsnp_Ex_c3057_5636572	0	0	0.175987	0.523284
1000 grain weight	GENE-4221_313	0	0	0.176279	0.523687
1000 grain weight	IAAV8654	0	0	0.176401	0.523748
1000 grain weight	Excalibur_c37474_868	0	0	0.176563	0.523897
1000 grain weight	IACX11266	0	0	0.176634	0.523897
1000 grain weight	Tdurum_contig81058_275	0	0	0.176764	0.524107
1000 grain weight	RAC875_c6303_529	0	0	0.176861	0.524107
1000 grain weight	IACX15657	0	0	0.176867	0.524107
1000 grain weight	BS00037536_51	0	0	0.177117	0.524523
1000 grain weight	Tdurum_contig57324_104	0	0	0.177467	0.524899
1000 grain weight	BS00105913_51	0	0	0.177501	0.524899
1000 grain weight	Tdurum_contig25401_135	0	0	0.177665	0.525101
1000 grain weight	CAP7_c1274_206	0	0	0.177688	0.525101
1000 grain weight	Excalibur_c54892_188	0	0	0.177698	0.525101
1000 grain weight	Excalibur_c27503_211	0	0	0.177871	0.525346
1000 grain weight	BobWhite_c13839_111	0	0	0.177911	0.525346
1000 grain weight	TA004365-0417	0	0	0.177952	0.52537
1000 grain weight	RAC875_c57829_83	0	0	0.178132	0.52564
1000 grain weight	IACX8002	0	0	0.178306	0.525843
1000 grain weight	Kukri_c42669_583	0	0	0.178586	0.526287
1000 grain weight	RAC875_c3123_1213	0	0	0.178677	0.526457
1000 grain weight	Excalibur_rep_c107047_469	0	0	0.179245	0.527652
1000 grain weight	Ex_c25733_348	0	0	0.179311	0.527717
1000 grain weight	IAAV4921	0	0	0.179332	0.527717
1000 grain weight	RAC875_s108395_60	0	0	0.179409	0.527793
1000 grain weight	BS00003955_51	0	0	0.17947	0.527835
1000 grain weight	Kukri_rep_c114353_258	0	0	0.179799	0.528421
1000 grain weight	Excalibur_c9752_619	0	0	0.180181	0.529254
1000 grain weight	BS00091887_51	0	0	0.180519	0.529838
1000 grain weight	wsnp_RFL_Contig3316_3390729	0	0	0.180608	0.529838
1000 grain weight	BS00075129_51	0	0	0.180702	0.529922
1000 grain weight	BS00023055_51	0	0	0.181075	0.530306
1000 grain weight	Excalibur_c80041_400	0	0	0.181568	0.530734
1000 grain weight	Kukri_c13708_204	0	0	0.181698	0.530823
1000 grain weight	Tdurum_contig55438_182	0	0	0.18181	0.530949
1000 grain weight	Tdurum_contig15250_312	0	0	0.181954	0.530949
1000 grain weight	BobWhite_c4566_651	0	0	0.182202	0.530949
1000 grain weight	Tdurum_contig59836_250	0	0	0.182226	0.530949
1000 grain weight	Ex_c4465_882	0	0	0.182267	0.530949
1000 grain weight	wsnp_Ex_c12117_19381492	0	0	0.182282	0.530949
1000 grain weight	BobWhite_c17876_192	0	0	0.182384	0.531015
1000 grain weight	tplb0024k14_1812	0	0	0.18262	0.531332
1000 grain weight	wsnp_Ra_c16264_24873670	0	0	0.182985	0.531994
1000 grain weight	Tdurum_contig25385_64	0	0	0.183149	0.532001
1000 grain weight	Excalibur_c35345_476	0	0	0.183434	0.532454
1000 grain weight	wsnp_Ex_c15801_24178779	0	0	0.183447	0.532454
1000 grain weight	wsnp_Ku_c2838_5355065	0	0	0.18378	0.532758
1000 grain weight	RAC875_c39433_564	0	0	0.183804	0.532758
1000 grain weight	Tdurum_contig98740_79	0	0	0.183925	0.532764
1000 grain weight	CAP11_c852_603	0	0	0.18397	0.532764
1000 grain weight	BS00074439_51	0	0	0.184091	0.532923
1000 grain weight	Excalibur_c23248_148	0	0	0.184366	0.533091
1000 grain weight	BobWhite_c32911_243	0	0	0.184378	0.533091
1000 grain weight	BobWhite_c3670_517	0	0	0.184735	0.53355
1000 grain weight	RAC875_c39433_285	0	0	0.185135	0.533975
1000 grain weight	wsnp_Ex_rep_c75281_72691771	0	0	0.185407	0.534447
1000 grain weight	Excalibur_c38037_539	0	0	0.185459	0.534501
1000 grain weight	Kukri_c47679_85	0	0	0.186032	0.535391
1000 grain weight	BobWhite_rep_c64634_489	0	0	0.186184	0.535542
1000 grain weight	BS00049548_51	0	0	0.186808	0.536138
1000 grain weight	Tdurum_contig4742_140	0	0	0.186816	0.536138
1000 grain weight	Excalibur_rep_c92985_618	0	0	0.186834	0.536138
1000 grain weight	wsnp_Ex_rep_c69631_68583363	0	0	0.187088	0.536337
1000 grain weight	RAC875_c3790_429	0	0	0.187508	0.536782
1000 grain weight	Tdurum_contig25475_348	0	0	0.187958	0.537502
1000 grain weight	wsnp_Ku_c15096_23605606	0	0	0.188409	0.538098
1000 grain weight	Ex_c8482_488	0	0	0.189187	0.539053
1000 grain weight	Kukri_c52515_442	0	0	0.189342	0.539272
1000 grain weight	RAC875_c31381_313	0	0	0.189485	0.539397
1000 grain weight	wsnp_RFL_Contig3118_3061389	0	0	0.189528	0.539422
1000 grain weight	BobWhite_c11946_277	0	0	0.189952	0.539547
1000 grain weight	Tdurum_contig28171_254	0	0	0.189984	0.539547
1000 grain weight	RFL_Contig5787_2311	0	0	0.189988	0.539547
1000 grain weight	BS00077955_51	0	0	0.190136	0.539547
1000 grain weight	Ra_c9151_404	0	0	0.190136	0.539547
1000 grain weight	BS00064189_51	0	0	0.190136	0.539547
1000 grain weight	RAC875_c37565_396	0	0	0.190136	0.539547
1000 grain weight	RAC875_c26801_129	0	0	0.190614	0.539768
1000 grain weight	BS00078380_51	0	0	0.190788	0.539891
1000 grain weight	BS00084895_51	0	0	0.190826	0.539896
1000 grain weight	Tdurum_contig45263_768	0	0	0.19119	0.540231
1000 grain weight	Kukri_c65766_78	0	0	0.19144	0.54041
1000 grain weight	Kukri_c4318_101	0	0	0.191916	0.54102
1000 grain weight	Excalibur_rep_c111191_119	0	0	0.191994	0.541127
1000 grain weight	BS00094744_51	0	0	0.192048	0.541141
1000 grain weight	Kukri_c2726_112	0	0	0.192066	0.541141
1000 grain weight	Kukri_c17062_618	0	0	0.192147	0.541275
1000 grain weight	Excalibur_rep_c107047_679	0	0	0.192722	0.542169
1000 grain weight	BS00090847_51	0	0	0.192779	0.542169
1000 grain weight	BS00085434_51	0	0	0.193427	0.542671
1000 grain weight	Kukri_c31032_897	0	0	0.193434	0.542671
1000 grain weight	RAC875_c90425_234	0	0	0.193459	0.542671
1000 grain weight	Ra_c19230_1446	0	0	0.193511	0.542671
1000 grain weight	Tdurum_contig61927_493	0	0	0.19354	0.542671
1000 grain weight	Tdurum_contig68741_839	0	0	0.193693	0.542671
1000 grain weight	Tdurum_contig9749_66	0	0	0.19403	0.543278
1000 grain weight	IAAV1779	0	0	0.194215	0.543554
1000 grain weight	Tdurum_contig8615_370	0	0	0.194494	0.543926
1000 grain weight	RAC875_c1036_897	0	0	0.19453	0.543926
1000 grain weight	Excalibur_c36069_286	0	0	0.195001	0.544774
1000 grain weight	BS00056927_51	0	0	0.19538	0.545175
1000 grain weight	RAC875_c39721_709	0	0	0.195904	0.545573
1000 grain weight	Tdurum_contig65246_303	0	0	0.19599	0.545656
1000 grain weight	Tdurum_contig43479_952	0	0	0.196418	0.546286
1000 grain weight	Tdurum_contig12879_201	0	0	0.196501	0.546424
1000 grain weight	Tdurum_contig11514_1471	0	0	0.196684	0.54652
1000 grain weight	RFL_Contig1917_221	0	0	0.196709	0.54652
1000 grain weight	Kukri_c19251_236	0	0	0.196906	0.54652
1000 grain weight	TA001594-0748	0	0	0.19696	0.546563
1000 grain weight	IACX8565	0	0	0.197543	0.547446
1000 grain weight	wsnp_Ku_c27423_37369145	0	0	0.197626	0.54758
1000 grain weight	Ku_c24488_313	0	0	0.198264	0.548637
1000 grain weight	BS00021895_51	0	0	0.198334	0.548637
1000 grain weight	tplb0048g05_924	0	0	0.198345	0.548637
1000 grain weight	Kukri_c29420_310	0	0	0.198417	0.548637
1000 grain weight	Ex_c14771_392	0	0	0.198717	0.548637
1000 grain weight	BobWhite_rep_c49038_551	0	0	0.1988	0.548689
1000 grain weight	RAC875_c49370_172	0	0	0.199072	0.549149
1000 grain weight	Kukri_c6141_602	0	0	0.199389	0.549371
1000 grain weight	Excalibur_c28073_178	0	0	0.199505	0.549426
1000 grain weight	wsnp_Ex_c18229_27041048	0	0	0.199511	0.549426
1000 grain weight	Tdurum_contig78972_316	0	0	0.200219	0.550415
1000 grain weight	RAC875_c1752_1193	0	0	0.200379	0.5506
1000 grain weight	RAC875_rep_c116780_221	0	0	0.200422	0.550625
1000 grain weight	BS00091104_51	0	0	0.200602	0.550778
1000 grain weight	Tdurum_contig30558_109	0	0	0.200647	0.550778
1000 grain weight	Kukri_c13830_924	0	0	0.200647	0.550778
1000 grain weight	Tdurum_contig15235_951	0	0	0.201089	0.551709
1000 grain weight	Excalibur_c45920_424	0	0	0.201122	0.551709
1000 grain weight	GENE-1602_91	0	0	0.201263	0.551908
1000 grain weight	BS00049719_51	0	0	0.201302	0.551921
1000 grain weight	RAC875_c1848_258	0	0	0.201467	0.551935
1000 grain weight	Tdurum_contig9291_744	0	0	0.201515	0.551935
1000 grain weight	BS00022660_51	0	0	0.201652	0.551935
1000 grain weight	Tdurum_contig15260_650	0	0	0.202124	0.552398
1000 grain weight	tplb0058m16_1152	0	0	0.202314	0.552456
1000 grain weight	BS00064421_51	0	0	0.202412	0.552527
1000 grain weight	RAC875_c5746_191	0	0	0.202556	0.552527
1000 grain weight	wsnp_Ra_c6891_11974621	0	0	0.202632	0.552527
1000 grain weight	Kukri_c62467_362	0	0	0.202853	0.552527
1000 grain weight	Tdurum_contig55473_1193	0	0	0.202876	0.552527
1000 grain weight	CAP7_c1459_336	0	0	0.203103	0.552527
1000 grain weight	Excalibur_c916_285	0	0	0.203285	0.552527
1000 grain weight	wsnp_Ku_c7471_12865307	0	0	0.203321	0.552527
1000 grain weight	RAC875_c12500_1274	0	0	0.203382	0.552527
1000 grain weight	BobWhite_c12861_652	0	0	0.203597	0.552527
1000 grain weight	Ra_c13237_1090	0	0	0.203668	0.552527
1000 grain weight	BS00045702_51	0	0	0.203743	0.552527
1000 grain weight	wsnp_Ex_c4921_8764106	0	0	0.20381	0.552527
1000 grain weight	BS00065823_51	0	0	0.203852	0.552527
1000 grain weight	Tdurum_contig19615_188	0	0	0.20388	0.552527
1000 grain weight	tplb0057b23_1134	0	0	0.203907	0.552527
1000 grain weight	BS00064935_51	0	0	0.204427	0.552855
1000 grain weight	Tdurum_contig42954_657	0	0	0.204437	0.552855
1000 grain weight	Kukri_c83574_636	0	0	0.204486	0.552891
1000 grain weight	BS00064488_51	0	0	0.204691	0.553001
1000 grain weight	BS00070301_51	0	0	0.205177	0.553494
1000 grain weight	RAC875_c11409_550	0	0	0.205295	0.553494
1000 grain weight	wsnp_Ku_c5874_10384800	0	0	0.205433	0.553494
1000 grain weight	Excalibur_c1402_210	0	0	0.205458	0.553494
1000 grain weight	Kukri_c5673_521	0	0	0.205509	0.553514
1000 grain weight	BS00087277_51	0	0	0.205848	0.553957
1000 grain weight	wsnp_JD_c930_1368255	0	0	0.205876	0.553957
1000 grain weight	IACX18824	0	0	0.205903	0.553957
1000 grain weight	BobWhite_c12967_378	0	0	0.205983	0.553989
1000 grain weight	RAC875_c51594_408	0	0	0.206187	0.554171
1000 grain weight	Tdurum_contig11414_172	0	0	0.20627	0.554234
1000 grain weight	Kukri_c42156_327	0	0	0.206296	0.554234
1000 grain weight	BS00032471_51	0	0	0.206328	0.554234
1000 grain weight	RAC875_c20852_1217	0	0	0.206692	0.554569
1000 grain weight	RAC875_rep_c70378_1464	0	0	0.206727	0.554569
1000 grain weight	Tdurum_contig54073_176	0	0	0.20683	0.554569
1000 grain weight	Excalibur_rep_c69730_391	0	0	0.207161	0.55506
1000 grain weight	wsnp_Ex_c3530_6459643	0	0	0.207236	0.55506
1000 grain weight	BobWhite_c9376_153	0	0	0.207879	0.556233
1000 grain weight	IACX1066	0	0	0.208192	0.556502
1000 grain weight	Tdurum_contig44271_1220	0	0	0.208309	0.556647
1000 grain weight	Kukri_rep_c110570_421	0	0	0.208508	0.556902
1000 grain weight	BS00067146_51	0	0	0.208587	0.556948
1000 grain weight	IACX6065	0	0	0.208666	0.55705
1000 grain weight	CAP7_c455_467	0	0	0.208861	0.55734
1000 grain weight	wsnp_Ex_c15188_23387523	0	0	0.208969	0.5574
1000 grain weight	Tdurum_contig9291_438	0	0	0.209851	0.558531
1000 grain weight	RFL_Contig5722_537	0	0	0.209875	0.558531
1000 grain weight	RAC875_c30190_221	0	0	0.210023	0.558722
1000 grain weight	TA005028-0655	0	0	0.210059	0.558722
1000 grain weight	TA006296-0731	0	0	0.210147	0.558722
1000 grain weight	Tdurum_contig28518_122	0	0	0.21036	0.559081
1000 grain weight	Excalibur_c34171_749	0	0	0.210377	0.559081
1000 grain weight	RAC875_c11207_1028	0	0	0.21048	0.559106
1000 grain weight	BS00003935_51	0	0	0.210522	0.559106
1000 grain weight	Excalibur_c3973_1349	0	0	0.210622	0.55921
1000 grain weight	CAP8_c665_409	0	0	0.210749	0.559322
1000 grain weight	wsnp_Ex_c3611_6599309	0	0	0.210857	0.559322
1000 grain weight	wsnp_Ex_c45468_51254978	0	0	0.211238	0.559419
1000 grain weight	IACX11633	0	0	0.211463	0.559865
1000 grain weight	BS00082460_51	0	0	0.211542	0.559865
1000 grain weight	Tdurum_contig61623_129	0	0	0.21155	0.559865
1000 grain weight	Kukri_c18365_943	0	0	0.211862	0.560324
1000 grain weight	BobWhite_c4311_148	0	0	0.212058	0.560754
1000 grain weight	Excalibur_c1830_620	0	0	0.212306	0.560951
1000 grain weight	Tdurum_contig29616_817	0	0	0.212584	0.561503
1000 grain weight	Tdurum_contig21786_270	0	0	0.212731	0.561786
1000 grain weight	Excalibur_rep_c68004_182	0	0	0.212981	0.561934
1000 grain weight	Tdurum_contig955_254	0	0	0.21299	0.561934
1000 grain weight	RAC875_rep_c112296_198	0	0	0.213071	0.561967
1000 grain weight	Excalibur_rep_c68220_195	0	0	0.213246	0.562061
1000 grain weight	Ra_c9700_1264	0	0	0.213309	0.562094
1000 grain weight	Tdurum_contig93570_848	0	0	0.21336	0.562094
1000 grain weight	Ku_c36151_460	0	0	0.213505	0.562106
1000 grain weight	wsnp_JD_c10515_11167103	0	0	0.213723	0.562406
1000 grain weight	BS00065029_51	0	0	0.213873	0.562617
1000 grain weight	tplb0056d17_78	0	0	0.213978	0.562655
1000 grain weight	Tdurum_contig28832_337	0	0	0.213984	0.562655
1000 grain weight	wsnp_Ex_c22913_32130617	0	0	0.214105	0.56269
1000 grain weight	wsnp_Ku_c7784_13343904	0	0	0.214165	0.56269
1000 grain weight	Excalibur_c5416_846	0	0	0.214178	0.56269
1000 grain weight	wsnp_BM137879A_Ta_2_1	0	0	0.214951	0.563909
1000 grain weight	RAC875_c35074_452	0	0	0.214955	0.563909
1000 grain weight	Kukri_c41603_111	0	0	0.215057	0.56398
1000 grain weight	BS00021876_51	0	0	0.21507	0.56398
1000 grain weight	GENE-1674_631	0	0	0.215086	0.56398
1000 grain weight	Kukri_c11106_292	0	0	0.215231	0.564022
1000 grain weight	CAP7_c1018_75	0	0	0.215276	0.564022
1000 grain weight	Tdurum_contig13136_1017	0	0	0.215728	0.56484
1000 grain weight	RAC875_c8757_589	0	0	0.216061	0.565438
1000 grain weight	BobWhite_rep_c64913_315	0	0	0.216473	0.565788
1000 grain weight	Kukri_c3701_392	0	0	0.216774	0.566027
1000 grain weight	Kukri_c56494_585	0	0	0.216965	0.566288
1000 grain weight	IAAV1801	0	0	0.217289	0.566502
1000 grain weight	tplb0061f12_679	0	0	0.217813	0.567369
1000 grain weight	wsnp_Ex_c17420_26123728	0	0	0.218156	0.567809
1000 grain weight	IACX1798	0	0	0.218222	0.567889
1000 grain weight	BS00064197_51	0	0	0.218326	0.567977
1000 grain weight	wsnp_Ra_c13906_21872355	0	0	0.218562	0.56811
1000 grain weight	Tdurum_contig20987_432	0	0	0.218703	0.568192
1000 grain weight	Kukri_c46030_412	0	0	0.218829	0.568192
1000 grain weight	wsnp_Ra_rep_c100410_86374467	0	0	0.21892	0.568337
1000 grain weight	Kukri_rep_c113387_369	0	0	0.219536	0.569418
1000 grain weight	Excalibur_rep_c66577_159	0	0	0.219815	0.569715
1000 grain weight	Tdurum_contig77039_798	0	0	0.220022	0.56989
1000 grain weight	Excalibur_c23738_213	0	0	0.220098	0.56989
1000 grain weight	Ra_c2110_805	0	0	0.220891	0.570443
1000 grain weight	Ra_c9527_234	0	0	0.221163	0.570874
1000 grain weight	wsnp_Ra_c23285_32795964	0	0	0.221211	0.570874
1000 grain weight	Tdurum_contig29054_113	0	0	0.221378	0.570926
1000 grain weight	wsnp_Ku_rep_c71567_71302766	0	0	0.221719	0.571407
1000 grain weight	BS00065533_51	0	0	0.221753	0.571407
1000 grain weight	Tdurum_contig15055_482	0	0	0.221795	0.571407
1000 grain weight	Kukri_c17324_261	0	0	0.222142	0.571795
1000 grain weight	BS00062785_51	0	0	0.222418	0.57229
1000 grain weight	BS00000663_51	0	0	0.222781	0.572762
1000 grain weight	Tdurum_contig78313_378	0	0	0.222855	0.572762
1000 grain weight	BS00022773_51	0	0	0.222884	0.572762
1000 grain weight	CAP7_c3153_142	0	0	0.223148	0.57287
1000 grain weight	Excalibur_c95327_51	0	0	0.223381	0.573132
1000 grain weight	wsnp_Ex_c18941_27841286	0	0	0.223503	0.573208
1000 grain weight	Tdurum_contig27939_357	0	0	0.223517	0.573208
1000 grain weight	BS00011392_51	0	0	0.2239	0.574052
1000 grain weight	BS00109691_51	0	0	0.224267	0.574678
1000 grain weight	RAC875_c20932_553	0	0	0.224503	0.57483
1000 grain weight	TA005244-1478	0	0	0.224732	0.575143
1000 grain weight	RAC875_c30185_376	0	0	0.224968	0.575395
1000 grain weight	D_contig32593_738	0	0	0.225029	0.575395
1000 grain weight	BS00023081_51	0	0	0.225135	0.575395
1000 grain weight	BS00066006_51	0	0	0.22515	0.575395
1000 grain weight	wsnp_Ku_c16295_25148628	0	0	0.22577	0.576072
1000 grain weight	wsnp_CAP11_c575_392117	0	0	0.225842	0.576142
1000 grain weight	tplb0042a21_1040	0	0	0.226191	0.576234
1000 grain weight	JD_c1314_1184	0	0	0.226591	0.576719
1000 grain weight	Tdurum_contig41990_1324	0	0	0.226925	0.577238
1000 grain weight	Tdurum_contig10606_175	0	0	0.226979	0.577238
1000 grain weight	BS00010055_51	0	0	0.227334	0.577437
1000 grain weight	wsnp_Ex_c3738_6809767	0	0	0.227373	0.577437
1000 grain weight	BS00010567_51	0	0	0.227566	0.577749
1000 grain weight	IACX1137	0	0	0.227633	0.577749
1000 grain weight	wsnp_Ex_c13353_21046550	0	0	0.227667	0.577749
1000 grain weight	Excalibur_c13643_249	0	0	0.228107	0.578485
1000 grain weight	RAC875_c62223_86	0	0	0.228215	0.578485
1000 grain weight	BS00087278_51	0	0	0.228291	0.578485
1000 grain weight	BS00022834_51	0	0	0.228376	0.578485
1000 grain weight	BobWhite_c1907_124	0	0	0.228382	0.578485
1000 grain weight	RAC875_c31756_83	0	0	0.228528	0.578641
1000 grain weight	Ku_c8929_274	0	0	0.228676	0.578641
1000 grain weight	RAC875_c24267_258	0	0	0.228698	0.578641
1000 grain weight	Ku_c12689_1094	0	0	0.228735	0.578641
1000 grain weight	BobWhite_c24366_416	0	0	0.229366	0.579234
1000 grain weight	Excalibur_c19090_213	0	0	0.229526	0.579399
1000 grain weight	BS00030130_51	0	0	0.2296	0.579399
1000 grain weight	Kukri_c9940_695	0	0	0.229931	0.579399
1000 grain weight	wsnp_CAP11_c3271_1608092	0	0	0.22997	0.579399
1000 grain weight	CAP11_c7959_386	0	0	0.230012	0.579399
1000 grain weight	D_contig15310_441	0	0	0.23011	0.579399
1000 grain weight	GENE-2892_129	0	0	0.230313	0.579641
1000 grain weight	Tdurum_contig43879_592	0	0	0.23075	0.580182
1000 grain weight	IAAV1382	0	0	0.230754	0.580182
1000 grain weight	BS00015136_51	0	0	0.230831	0.580182
1000 grain weight	RAC875_rep_c73465_334	0	0	0.230936	0.580183
1000 grain weight	wsnp_Ex_rep_c68165_66935148	0	0	0.231525	0.580347
1000 grain weight	TA006195-0588	0	0	0.231724	0.580347
1000 grain weight	wsnp_Ex_c8386_14128029	0	0	0.231775	0.580347
1000 grain weight	Excalibur_c55147_230	0	0	0.231871	0.580412
1000 grain weight	BS00000010_51	0	0	0.232034	0.580622
1000 grain weight	Kukri_c65887_282	0	0	0.232198	0.580622
1000 grain weight	wsnp_Ex_c28973_38050405	0	0	0.232457	0.580714
1000 grain weight	RAC875_c6280_292	0	0	0.232739	0.580784
1000 grain weight	Kukri_c1561_480	0	0	0.232791	0.580784
1000 grain weight	RAC875_c23327_460	0	0	0.2328	0.580784
1000 grain weight	Ku_c23096_550	0	0	0.232818	0.580784
1000 grain weight	RAC875_c44575_396	0	0	0.232915	0.580784
1000 grain weight	Excalibur_c26332_366	0	0	0.233409	0.581479
1000 grain weight	D_GCE8AKX01BUI6D_117	0	0	0.234114	0.582488
1000 grain weight	BS00093145_51	0	0	0.234313	0.582658
1000 grain weight	BS00065700_51	0	0	0.234407	0.582801
1000 grain weight	BobWhite_c6468_104	0	0	0.234908	0.58319
1000 grain weight	Tdurum_contig28630_245	0	0	0.235405	0.583773
1000 grain weight	BS00076833_51	0	0	0.235779	0.584422
1000 grain weight	Excalibur_rep_c108189_683	0	0	0.236064	0.584771
1000 grain weight	Kukri_c16448_488	0	0	0.236252	0.585147
1000 grain weight	Ra_c19259_1814	0	0	0.236564	0.585573
1000 grain weight	Kukri_c14103_374	0	0	0.236642	0.585573
1000 grain weight	wsnp_Ra_c13998_21994095	0	0	0.236679	0.585573
1000 grain weight	wsnp_Ex_c18331_27155125	0	0	0.23684	0.585573
1000 grain weight	BS00022411_51	0	0	0.237106	0.585777
1000 grain weight	Kukri_c34845_242	0	0	0.237231	0.585936
1000 grain weight	Kukri_c98722_550	0	0	0.237614	0.586384
1000 grain weight	TA005885-0431	0	0	0.238075	0.586707
1000 grain weight	Kukri_c19379_1091	0	0	0.238164	0.586816
1000 grain weight	IAAV3040	0	0	0.238284	0.586938
1000 grain weight	Kukri_c12602_1083	0	0	0.238533	0.586938
1000 grain weight	CAP8_c905_64	0	0	0.238544	0.586938
1000 grain weight	BS00024191_51	0	0	0.238555	0.586938
1000 grain weight	Ra_c77116_279	0	0	0.238555	0.586938
1000 grain weight	Tdurum_contig46611_1061	0	0	0.238636	0.586938
1000 grain weight	Kukri_c1314_371	0	0	0.238665	0.586938
1000 grain weight	BobWhite_c15697_456	0	0	0.238892	0.587115
1000 grain weight	BS00063578_51	0	0	0.239087	0.58716
1000 grain weight	Tdurum_contig55473_221	0	0	0.239514	0.587841
1000 grain weight	BS00087451_51	0	0	0.239775	0.588304
[truncated: 111,563 more rows]
