# Supplementary material for: Genome-Wide Association Study of Septoria tritici Blotch Resistance in Ethiopian Durum Wheat Landraces
Source: Front Plant Sci. 2017 Sep 14;8:1586. doi: 10.3389/fpls.2017.01586 (PMC5603693; doi:10.3389/fpls.2017.01586)
Supplement: Supplementary file 8 [file Table8.XLSX]

## Sheet: Genotyping-2183.022-01
Supplementary Table 8. Primer sequences of KASP markers tagging the STB QTL identified. QTL names as reported in the main text. The table reports the marker names of the SNP from which the KASP markers were derived aside the newly designed primers.
	KASP Markers
QTL	SNP Marker name	Forward primera	Reverse primer
qSTB.1	IACX3496	TAAGGATGTCAAACA[A/C]	GTTCAGGGTGTCTG
qSTB.1	Kukri_c10239_2186	CGGTTTGGCGGCTGC[T/G]	ATCTGTTGTTTTTC
qSTB.3	wsnp_Ex_c28310_37444843	CTTGTGAACTTGAGA[A/G]	GAGGGGTCCTTCTG
qSTB.3	wsnp_Ex_c3478_6369892	GGAAGCAGCAACTTA[A/G]	TCATGTAAATGTAT
qSTB.4	Excalibur_c113341_139	TGCTAGAGAGGATAA[A/G]	TTACCGACTATTGT
qSTB.5	Tdurum_contig10210_425	CTTTGTACCCTTGGG[A/G]	ACCGAGTTGGAGAG
unmappedb	Kukri_c37442_662	CAGCAAAAGACGCAA[T/C]	AACAGCCCATGAAG
a Alleles for KASP markers are reported in brackets
b Estimated map postion at 43.4 cM on Chr 5B (see Supplementary Table 4)
