# Supplementary material for: Genome-Wide Association Study of Septoria tritici Blotch Resistance in Ethiopian Durum Wheat Landraces
Source: Front Plant Sci. 2017 Sep 14;8:1586. doi: 10.3389/fpls.2017.01586 (PMC5603693; doi:10.3389/fpls.2017.01586)
Supplement: Supplementary file 9 [file Table9.zip]

Archive with 1 entries (1 files):
- TabS9.csv
